# Supplementary material for: Multiple independent losses of crossover interference during yeast evolutionary history
Source: PLoS Genet. 2024 Sep 26;20(9):e1011426. doi: 10.1371/journal.pgen.1011426 (PMC11460703; doi:10.1371/journal.pgen.1011426)
Supplement: S1 Table — A) Seven scaffolds representing the six K. lactis chromosomes and the mitochondrial genome. B) Structural variants detected in the C6 and H7 parental genomes compared to the reference isolate. (XLSX) [file pgen.1011426.s001.xlsx]

## Sheet: S1 Table
S1 Table A: Seven scaffolds representing the six K. lactis chromosomes and the mitochondrial genome.
Scaffold	Size
S1	0.9 Mb (S1)
S2	1.6 Mb (S2)
S3	1.8 Mb (S3)
S4	1.5 Mb (S4_1) + 000003F 0.2 Mb (S4_2)à (S4)
S5	2.23 Mb (S5)
S6	2.5 Mb (S6)
S7	38 kb (Mito)
S1 Table B: Structural variants detected in the C6 and H7 parental genomes compared to the reference isolate
Parental isolate	Deletions	Insertions	Duplications	Contractions	Inversions	Translocations
C6	50	63	9	0	1	10
H7	55	66	9	1	0	10
