# Supplementary material for: Multiple independent losses of crossover interference during yeast evolutionary history
Source: PLoS Genet. 2024 Sep 26;20(9):e1011426. doi: 10.1371/journal.pgen.1011426 (PMC11460703; doi:10.1371/journal.pgen.1011426)
Supplement: S2 Table — List of all Non exchange chromosomes across all tetrads. Tract type indicates the type of gene conversion event detected on the chromosome and the number of events [81]. (XLSX) [file pgen.1011426.s002.xlsx]

## Sheet: S2 Table
S2 Table: List of all Non exchange chromosomes across all tetrads. Tract type indicates the type of gene conversion event detected on the chromosome and the numeber of events highlighted in the brackets [1].
Tetrad	Chr	Tract type (number)	Species	Reference
7	4	Type 0 (3)	K. lactis	This study
12	6	Type 0 (3)	K. lactis	This study
31	2	No events detected	K. lactis	This study
33	6	No events detected	K. lactis	This study
36	1	Type 0 (1); Type 5 (1)	K. lactis	This study
49	5	No events detected	K. lactis	This study
54	2	Type 0 (1)	K. lactis	This study
54	1	Type 0 (2)	K. lactis	This study
58	2	Type 0 (1)	K. lactis	This study
67	2	Type 0 (2)	K. lactis	This study
76	1	Type 0 (3)	K. lactis	This study
92	4	No events detected	K. lactis	This study
93	2	No events detected	K. lactis	This study
96	1	Type 0 (3)	K. lactis	This study
112	3	Type 0 (1); Type 5 (1)	K. lactis	This study
135	1	Type 0 (2)	K. lactis	This study
147	1	Type 0 (3)	K. lactis	This study
151	3	Type 0 (4)	K. lactis	This study
160	2	Type 0 (2)	K. lactis	This study
183	5	Type 0 (1)	K. lactis	This study
184	1	Type 0 (1)	K. lactis	This study
191	5	Type 0 (1)	K. lactis	This study
197	1	Type 0 (2)	K. lactis	This study
203	2	Type 0 (2)	K. lactis	This study
212	4	Type 0 (2)	K. lactis	This study
1	C	No events detected	L. kluyveri	[2]
2	C	No events detected	L. kluyveri	[2]
2	D	No events detected	L. kluyveri	[2]
8	C	Type 0 (1)	L. kluyveri	[2]
9	C	No events detected	L. kluyveri	[2]
10	C	No events detected	L. kluyveri	[2]
10	H	No events detected	L. kluyveri	[2]
11	C	No events detected	L. kluyveri	[2]
12	D	Type 0 (1)	L. kluyveri	[2]
13	C	No events detected	L. kluyveri	[2]
14	C	No events detected	L. kluyveri	[2]
16	C	No events detected	L. kluyveri	[2]
20	C	No events detected	L. kluyveri	[2]
21	C	No events detected	L. kluyveri	[2]
22	C	No events detected	L. kluyveri	[2]
26	C	No events detected	L. kluyveri	[2]
31	C	Type 0 (1)	L. kluyveri	[2]
32	C	No events detected	L. kluyveri	[2]
33	C	No events detected	L. kluyveri	[2]
35	C	No events detected	L. kluyveri	[2]
36	C	No events detected	L. kluyveri	[2]
39	B	No events detected	L. kluyveri	[2]
39	C	No events detected	L. kluyveri	[2]
40	C	No events detected	L. kluyveri	[2]
41	C	No events detected	L. kluyveri	[2]
48	C	No events detected	L. kluyveri	[2]
48	D	Type 0 (1)	L. kluyveri	[2]
1	C	No events detected	L. waltii	[3]
1	F	No events detected	L. waltii	[3]
2	E	No events detected	L. waltii	[3]
4	F	No events detected	L. waltii	[3]
6	C	Type 0 (3)	L. waltii	[3]
11	C	No events detected	L. waltii	[3]
11	F	No events detected	L. waltii	[3]
11	G	Type 0 (1)	L. waltii	[3]
12	F	No events detected	L. waltii	[3]
13	E	Type 0 (1)	L. waltii	[3]
16	E	No events detected	L. waltii	[3]
22	C	Type 0 (2)	L. waltii	[3]
28	F	Type 0 (1)	L. waltii	[3]
29	E	No events detected	L. waltii	[3]
29	F	Type 0 (1)	L. waltii	[3]
37	E	No events detected	L. waltii	[3]
40	E	No events detected	L. waltii	[3]
45	F	Type 0 (5)	L. waltii	[3]
46	E	Type 0 (2)	L. waltii	[3]
47	F	Type 0 (8)	L. waltii	[3]
48	F	No events detected	L. waltii	[3]
48	G	No events detected	L. waltii	[3]
48	A	Type 0 (4)	L. waltii	[3]
49	C	No events detected	L. waltii	[3]
51	E	Type 0 (2)	L. waltii	[3]
55	E	Type 0 (1)	L. waltii	[3]
59	A	No events detected	L. waltii	[3]
71	E	No events detected	L. waltii	[3]
72	A	Type 0 (1)	L. waltii	[3]
72	G	Type 0 (2)	L. waltii	[3]
80	E	Type 0 (1)	L. waltii	[3]
81	F	Type 0 (2)	L. waltii	[3]
83	E	No events detected	L. waltii	[3]
88	F	Type 0 (1)	L. waltii	[3]
90	E	Type 0 (1)	L. waltii	[3]
90	F	Type 0 (1)	L. waltii	[3]
90	H	Type 0 (1)	L. waltii	[3]
94	A	No events detected	L. waltii	[3]
102	E	Type 0 (2)	L. waltii	[3]
103	F	Type 0 (1)	L. waltii	[3]
105	F	No events detected	L. waltii	[3]
105	H	No events detected	L. waltii	[3]
107	F	Type 0 (1)	L. waltii	[3]
108	H	No events detected	L. waltii	[3]
109	F	Type 0 (1)	L. waltii	[3]
114	E	Type 0 (1)	L. waltii	[3]
115	H	No events detected	L. waltii	[3]
119	E	No events detected	L. waltii	[3]
119	G	No events detected	L. waltii	[3]
123	E	No events detected	L. waltii	[3]
126	F	Type 0 (1)	L. waltii	[3]
128	H	Type 0 (2)	L. waltii	[3]
128	G	Type 0 (8)	L. waltii	[3]
138	H	Type 0 (2)	L. waltii	[3]
142	E	Type 0 (1)	L. waltii	[3]
147	A	Type 0 (5)	L. waltii	[3]
149	E	No events detected	L. waltii	[3]
149	H	No events detected	L. waltii	[3]
150	G	Type 0 (2)	L. waltii	[3]
153	E	Type 0 (3)	L. waltii	[3]
154	A	No events detected	L. waltii	[3]
154	H	Type 0 (2)	L. waltii	[3]
159	E	No events detected	L. waltii	[3]
159	F	Type 0 (1)	L. waltii	[3]
160	E	Type 0 (6)	L. waltii	[3]
168	E	No events detected	L. waltii	[3]
173	C	No events detected	L. waltii	[3]
174	F	Type 0 (1)	L. waltii	[3]
176	C	No events detected	L. waltii	[3]
176	E	No events detected	L. waltii	[3]
176	F	No events detected	L. waltii	[3]
176	A	Type 0 (1)	L. waltii	[3]
178	H	Type 0 (1)	L. waltii	[3]
178	F	Type 0 (2)	L. waltii	[3]
179	A	No events detected	L. waltii	[3]
179	H	Type 0 (2)	L. waltii	[3]
187	F	No events detected	L. waltii	[3]
188	G	No events detected	L. waltii	[3]
191	A	Type 0 (3)	L. waltii	[3]
WT2	VI	Type 0 (1)	S. cerevisiae	[4-6]
WT7	IX	Type 5 (1)	S. cerevisiae	[4-6]
1	I	Type 0 (1); Type 5 (1)	S. paradoxus	[7]
2	XIV	Type 0 (1)	S. paradoxus	[7]
3	V	Type 3 (1)	S. paradoxus	[7]
5	VIII	Type 5 (1)	S. paradoxus	[7]
6	XI	Type 5 (2)	S. paradoxus	[7]
7	XI	Type 0 (1)	S. paradoxus	[7]
8	III	Type 0 (1)	S. paradoxus	[7]
9	VII	Type 0 (1)	S. paradoxus	[7]
14	V	Type 0 (1)	S. paradoxus	[7]
15	IX	Type 0 (1)	S. paradoxus	[7]
16	I	Type 0 (1)	S. paradoxus	[7]
18	I	Type 3 (1)	S. paradoxus	[7]
18	III	Type 3 (1); Type 5 (1)	S. paradoxus	[7]
18	VIII	Type 5 (1)	S. paradoxus	[7]
18	XIV	Type 5 (1)	S. paradoxus	[7]
19	II	Type 5 (1)	S. paradoxus	[7]
23	V	Type 5 (1)	S. paradoxus	[7]
23	XI	Type 5 (1)	S. paradoxus	[7]
26	IX	Type 3 (1)	S. paradoxus	[7]
26	VIII	Type 3 (1)	S. paradoxus	[7]
26	XIV	Type 3 (1)	S. paradoxus	[7]
26	VI	Type 5 (1)	S. paradoxus	[7]
27	VI	Type 3 (1)	S. paradoxus	[7]
27	V	Type 4 (1)	S. paradoxus	[7]
29	XV	Type 4 (1)	S. paradoxus	[7]
30	V	Type 3 (1)	S. paradoxus	[7]
31	XI	Type 0 (1)	S. paradoxus	[7]
32	VI	Type 0 (1)	S. paradoxus	[7]
36	VII	Type 0 (2)	S. paradoxus	[7]
37	I	Type 0 (1)	S. paradoxus	[7]
38	IX	Type 0 (2)	S. paradoxus	[7]
38	I	Type 0 (4)	S. paradoxus	[7]
39	VI	Type 0 (2)	S. paradoxus	[7]
41	VIII	Type 0 (1); Type 5 (1)	S. paradoxus	[7]
41	XI	Type 0 (3); Type 5 (1)	S. paradoxus	[7]
41	XIV	Type 4 (1)	S. paradoxus	[7]
42	V	Type 0 (3)	S. paradoxus	[7]
43	II	Type 0 (7)	S. paradoxus	[7]
45	V	Type 0 (1)	S. paradoxus	[7]
45	VI	Type 0 (1)	S. paradoxus	[7]
46	XI	Type 0 (4)	S. paradoxus	[7]
47	X	Type 0 (1)	S. paradoxus	[7]
48	IX	Type 0 (1)	S. paradoxus	[7]
References
1. Anderson CM, Chen SY, Dimon MT, Oke A, DeRisi JL, Fung JC. ReCombine: A Suite of Programs for Detection and Analysis of Meiotic Recombination in Whole-Genome Datasets. PLOS ONE. 2011;6: e25509. doi:10.1371/journal.pone.0025509
2. Brion C, Legrand S, Peter J, Caradec C, Pflieger D, Hou J, et al. Variation of the meiotic recombination landscape and properties over a broad evolutionary distance in yeasts. PLOS Genet. 2017;13: e1006917. doi:10.1371/journal.pgen.1006917
3. Dutreux F, Dutta A, Peltier E, Bibi-Triki S, Friedrich A, Llorente B, et al. Lessons from the meiotic recombination landscape of the ZMM deficient budding yeast Lachancea waltii. PLOS Genet. 2023;19: e1010592. doi:10.1371/journal.pgen.1010592
4. Mancera E, Bourgon R, Brozzi A, Huber W, Steinmetz LM. High-resolution mapping of meiotic crossovers and non-crossovers in yeast. Nature. 2008;454: 479–485. doi:10.1038/nature07135
5. Oke A, Anderson CM, Yam P, Fung JC. Controlling Meiotic Recombinational Repair – Specifying the Roles of ZMMs, Sgs1 and Mus81/Mms4 in Crossover Formation. PLOS Genet. 2014;10: e1004690. doi:10.1371/journal.pgen.1004690
6. Krishnaprasad GN, Anand MT, Lin G, Tekkedil MM, Steinmetz LM, Nishant KT. Variation in crossover frequencies perturb crossover assurance without affecting meiotic chromosome segregation in Saccharomyces cerevisiae. Genetics. 2015;199: 399–412. doi:10.1534/genetics.114.172320
7. Liu H, Maclean CJ, Zhang J. Evolution of the Yeast Recombination Landscape. Mol Biol Evol. 2019;36: 412–422. doi:10.1093/molbev/msy233
