# Supplementary material for: Multiple independent losses of crossover interference during yeast evolutionary history
Source: PLoS Genet. 2024 Sep 26;20(9):e1011426. doi: 10.1371/journal.pgen.1011426 (PMC11460703; doi:10.1371/journal.pgen.1011426)
Supplement: S3 Table — Crossover events detected by Recombine in K. lactis. S. cerevisiae data pooled from Mancera et al. 2008, Oke et al. 2014, Krishnaprasad et al. 2015 [12,50,57]; L. kluyveri data pooled from Brion et al. 2017 [43]; L. waltii data pooled from Dutreux et al. 2023 [39]; S. paradoxus data pooled from Liu et al. 2019 [62]. (XLSX) [file pgen.1011426.s003.xlsx]

## Sheet: S3 Table
S3 Table: Crossover events detected by Recombine in K. lactis [1].
L. kluyveri data pooled from [2]; L. waltii data pooled from [3]; S. cerevisiae data pooled from [4-6]; S. paradoxus data pooled from [7].
Tetrad	Chr	Pos	CO_type	GCasso_tract_len	Species	Reference
1	1	227528	1	6396	L. kluyveri	[2]
1	2	920062	1	4687	L. kluyveri	[2]
1	5	539703	1	5007	L. kluyveri	[2]
2	1	128856	3	6260.5	L. kluyveri	[2]
2	1	873922	0	0	L. kluyveri	[2]
2	1	366132	3	4356	L. kluyveri	[2]
2	5	855241	1	987.5	L. kluyveri	[2]
2	5	859066	0	0	L. kluyveri	[2]
2	5	240326	0	0	L. kluyveri	[2]
2	7	920168	3	9697	L. kluyveri	[2]
2	7	1.65975e+06	0	0	L. kluyveri	[2]
2	8	134058	0	0	L. kluyveri	[2]
2	8	2026976	1	8296	L. kluyveri	[2]
2	8	722056	1	2185.5	L. kluyveri	[2]
2	8	157818	1	1783	L. kluyveri	[2]
2	8	617474	1	2250	L. kluyveri	[2]
3	1	866781	1	3745	L. kluyveri	[2]
3	1	858440	1	5483	L. kluyveri	[2]
3	2	905480	1	4617	L. kluyveri	[2]
3	2	834464	1	3957.5	L. kluyveri	[2]
3	2	521624	1	8317	L. kluyveri	[2]
3	3	1.2162e+06	1	3431.5	L. kluyveri	[2]
3	4	836673	1	4090.5	L. kluyveri	[2]
3	4	1.02084e+06	1	1943	L. kluyveri	[2]
3	4	276247	1	2080.5	L. kluyveri	[2]
3	4	277697	0	0	L. kluyveri	[2]
3	4	1.08739e+06	1	615.5	L. kluyveri	[2]
3	4	244318	1	3383.5	L. kluyveri	[2]
3	4	1125540	1	2498	L. kluyveri	[2]
3	4	481599	1	4395	L. kluyveri	[2]
3	5	587098	1	3751.5	L. kluyveri	[2]
3	5	660822	0	0	L. kluyveri	[2]
3	5	1.18487e+06	1	1351.5	L. kluyveri	[2]
3	5	143590	0	0	L. kluyveri	[2]
3	5	468359	0	0	L. kluyveri	[2]
3	5	337468	1	5826	L. kluyveri	[2]
3	5	54892.5	0	0	L. kluyveri	[2]
3	6	613726	1	2849	L. kluyveri	[2]
3	6	87238.5	0	0	L. kluyveri	[2]
3	6	418294	0	0	L. kluyveri	[2]
3	6	886955	1	4015.5	L. kluyveri	[2]
3	6	304697	1	263.5	L. kluyveri	[2]
3	7	372290	1	4033	L. kluyveri	[2]
3	7	940746	0	0	L. kluyveri	[2]
3	7	826004	4	3388	L. kluyveri	[2]
3	7	1.66405e+06	1	1979	L. kluyveri	[2]
3	8	1.01446e+06	0	0	L. kluyveri	[2]
3	8	1.83484e+06	1	1313.5	L. kluyveri	[2]
3	8	648338	0	0	L. kluyveri	[2]
3	8	1.73933e+06	1	8415	L. kluyveri	[2]
3	8	616788	1	3621	L. kluyveri	[2]
3	8	507891	1	2404.5	L. kluyveri	[2]
3	8	2.01802e+06	1	2571.5	L. kluyveri	[2]
4	1	440152	1	1797	L. kluyveri	[2]
4	1	437634	0	0	L. kluyveri	[2]
4	1	651694	0	0	L. kluyveri	[2]
4	1	728458	0	0	L. kluyveri	[2]
4	3	1.08486e+06	3	1172.5	L. kluyveri	[2]
4	4	453581	1	1180.5	L. kluyveri	[2]
4	4	52431.5	1	3627	L. kluyveri	[2]
4	5	872066	0	0	L. kluyveri	[2]
4	5	1.20017e+06	1	423.5	L. kluyveri	[2]
4	5	874177	1	652.5	L. kluyveri	[2]
4	5	258497	3	3087.5	L. kluyveri	[2]
4	5	490441	1	2501	L. kluyveri	[2]
4	5	371771	1	2554.5	L. kluyveri	[2]
4	5	1.19502e+06	1	2987	L. kluyveri	[2]
4	6	212702	1	544.5	L. kluyveri	[2]
4	6	760048	1	4840	L. kluyveri	[2]
4	6	468432	1	5175	L. kluyveri	[2]
4	6	654053	1	4639.5	L. kluyveri	[2]
4	7	737347	1	1883	L. kluyveri	[2]
4	7	1.0374e+06	1	2888	L. kluyveri	[2]
4	7	873203	0	0	L. kluyveri	[2]
4	7	1.39503e+06	8	568.5	L. kluyveri	[2]
4	8	618096	1	1301	L. kluyveri	[2]
4	8	1887801	4	4178	L. kluyveri	[2]
4	8	2109939	0	0	L. kluyveri	[2]
4	8	2.10653e+06	1	2328.5	L. kluyveri	[2]
4	8	1.75586e+06	1	5829.5	L. kluyveri	[2]
4	8	733280	1	1911.5	L. kluyveri	[2]
4	8	2029069	1	2477	L. kluyveri	[2]
4	8	1.36331e+06	1	2625	L. kluyveri	[2]
4	8	1551427	0	0	L. kluyveri	[2]
5	1	397279	1	3493.5	L. kluyveri	[2]
5	1	258183	1	4512.5	L. kluyveri	[2]
5	2	311060	0	0	L. kluyveri	[2]
5	2	569338	0	0	L. kluyveri	[2]
5	2	172618	0	0	L. kluyveri	[2]
5	3	1.04016e+06	1	1433	L. kluyveri	[2]
5	5	542916	1	1328	L. kluyveri	[2]
5	6	1050352	1	1955	L. kluyveri	[2]
5	6	971968	4	1007	L. kluyveri	[2]
5	6	471732	1	1423	L. kluyveri	[2]
5	7	938753	1	1228.5	L. kluyveri	[2]
5	7	1.31693e+06	0	0	L. kluyveri	[2]
5	7	403658	1	2515.5	L. kluyveri	[2]
5	7	1.20254e+06	1	3468.5	L. kluyveri	[2]
5	8	570554	0	0	L. kluyveri	[2]
5	8	1.81388e+06	1	3075	L. kluyveri	[2]
6	1	636720	0	0	L. kluyveri	[2]
6	1	319004	1	3483.5	L. kluyveri	[2]
6	2	668632	1	3437	L. kluyveri	[2]
6	2	866635	4	4570.5	L. kluyveri	[2]
6	2	782293	1	2002.5	L. kluyveri	[2]
6	3	997758	0	0	L. kluyveri	[2]
6	4	117886	1	2034	L. kluyveri	[2]
6	4	864749	0	0	L. kluyveri	[2]
6	5	757662	1	4690.5	L. kluyveri	[2]
6	5	575461	1	2667.5	L. kluyveri	[2]
6	6	285780	1	668	L. kluyveri	[2]
6	6	283566	1	1577	L. kluyveri	[2]
6	6	231738	0	0	L. kluyveri	[2]
6	7	220466	1	2815	L. kluyveri	[2]
6	7	55846.2	1	2616.5	L. kluyveri	[2]
6	7	315804	1	1560	L. kluyveri	[2]
6	7	1.43927e+06	1	4829.5	L. kluyveri	[2]
6	7	473027	1	3475.5	L. kluyveri	[2]
6	8	1297942	1	2563	L. kluyveri	[2]
7	1	157081	1	1243	L. kluyveri	[2]
7	1	119838	1	1705	L. kluyveri	[2]
7	2	545822	1	302	L. kluyveri	[2]
7	4	873476	1	5156	L. kluyveri	[2]
7	4	209290	1	1730.5	L. kluyveri	[2]
7	4	47720	1	5596	L. kluyveri	[2]
7	4	583994	1	1608.5	L. kluyveri	[2]
7	5	952402	1	3070	L. kluyveri	[2]
7	5	844435	1	1706.5	L. kluyveri	[2]
7	6	1.10632e+06	1	2584	L. kluyveri	[2]
7	6	702555	0	0	L. kluyveri	[2]
7	6	234642	0	0	L. kluyveri	[2]
7	6	471020	0	0	L. kluyveri	[2]
7	7	578940	1	3091.5	L. kluyveri	[2]
7	7	870028	1	1375.5	L. kluyveri	[2]
7	7	1.14348e+06	0	0	L. kluyveri	[2]
7	7	750784	1	1164	L. kluyveri	[2]
7	8	863250	1	1621	L. kluyveri	[2]
7	8	1.04446e+06	1	6247.5	L. kluyveri	[2]
7	8	605043	1	5617.5	L. kluyveri	[2]
7	8	611385	0	0	L. kluyveri	[2]
7	8	1116308	1	2802	L. kluyveri	[2]
8	1	386160	1	2708	L. kluyveri	[2]
8	2	781753	1	923.5	L. kluyveri	[2]
8	2	142904	0	0	L. kluyveri	[2]
8	2	646526	0	0	L. kluyveri	[2]
8	2	1.01949e+06	1	3134	L. kluyveri	[2]
8	2	354844	1	2296.5	L. kluyveri	[2]
8	2	461376	0	0	L. kluyveri	[2]
8	4	458956	1	2455	L. kluyveri	[2]
8	4	126349	0	0	L. kluyveri	[2]
8	4	763982	1	2148.5	L. kluyveri	[2]
8	5	277274	1	558.5	L. kluyveri	[2]
8	5	610602	1	2214	L. kluyveri	[2]
8	6	754107	1	1227.5	L. kluyveri	[2]
8	7	1.03548e+06	1	4217.5	L. kluyveri	[2]
8	7	98864.5	0	0	L. kluyveri	[2]
8	7	1450319	1	1287	L. kluyveri	[2]
8	7	681760	1	4224.5	L. kluyveri	[2]
8	7	447489	1	1801.5	L. kluyveri	[2]
8	8	1.91023e+06	4	4548.5	L. kluyveri	[2]
8	8	1383259	1	1721	L. kluyveri	[2]
9	1	619692	0	0	L. kluyveri	[2]
9	1	197430	0	0	L. kluyveri	[2]
9	1	842596	1	2466	L. kluyveri	[2]
9	1	478714	0	0	L. kluyveri	[2]
9	1	477293	1	1775.5	L. kluyveri	[2]
9	2	442696	1	293.5	L. kluyveri	[2]
9	2	975009	1	735.5	L. kluyveri	[2]
9	4	383441	1	2850	L. kluyveri	[2]
9	5	685101	1	3939	L. kluyveri	[2]
9	5	681996	1	964.5	L. kluyveri	[2]
9	6	541471	1	4103.5	L. kluyveri	[2]
9	6	602910	1	2534	L. kluyveri	[2]
9	7	449464	0	0	L. kluyveri	[2]
9	7	690636	0	0	L. kluyveri	[2]
9	7	1357009	1	1201	L. kluyveri	[2]
9	7	447801	1	1176.5	L. kluyveri	[2]
9	7	371688	1	2829	L. kluyveri	[2]
9	7	575831	1	2651.5	L. kluyveri	[2]
10	4	700100	0	0	L. kluyveri	[2]
10	4	697004	0	0	L. kluyveri	[2]
10	4	557496	0	0	L. kluyveri	[2]
10	4	1141477	1	4077	L. kluyveri	[2]
10	4	849836	1	816	L. kluyveri	[2]
10	6	154030	1	3962	L. kluyveri	[2]
10	6	473663	0	0	L. kluyveri	[2]
10	6	1160193	1	2999	L. kluyveri	[2]
10	7	942571	0	0	L. kluyveri	[2]
10	7	445819	1	1538.5	L. kluyveri	[2]
10	8	298756	0	0	L. kluyveri	[2]
10	8	704155	1	3969.5	L. kluyveri	[2]
10	8	1.06291e+06	1	2170.5	L. kluyveri	[2]
10	8	950367	1	4965	L. kluyveri	[2]
11	1	620615	1	2406.5	L. kluyveri	[2]
11	1	844353	1	1047	L. kluyveri	[2]
11	1	183862	0	0	L. kluyveri	[2]
11	2	484624	1	2762	L. kluyveri	[2]
11	3	1086796	1	5048	L. kluyveri	[2]
11	6	763372	1	1809	L. kluyveri	[2]
11	6	320161	1	3169.5	L. kluyveri	[2]
11	6	1.348e+06	1	3422.5	L. kluyveri	[2]
11	7	1.29315e+06	1	8218.5	L. kluyveri	[2]
11	7	88280.8	1	491.5	L. kluyveri	[2]
11	7	934440	1	1305	L. kluyveri	[2]
11	8	656414	1	1790.5	L. kluyveri	[2]
11	8	840106	1	1618.5	L. kluyveri	[2]
11	8	726714	1	479.5	L. kluyveri	[2]
11	8	659064	1	1425	L. kluyveri	[2]
12	1	492420	0	0	L. kluyveri	[2]
12	2	288643	1	430.5	L. kluyveri	[2]
12	2	145398	0	0	L. kluyveri	[2]
12	2	850931	0	0	L. kluyveri	[2]
12	4	884970	1	306	L. kluyveri	[2]
12	4	414560	1	7224	L. kluyveri	[2]
12	4	562238	0	0	L. kluyveri	[2]
12	4	1.11446e+06	1	6344.5	L. kluyveri	[2]
12	5	887590	0	0	L. kluyveri	[2]
12	5	432942	0	0	L. kluyveri	[2]
12	6	631226	1	363.5	L. kluyveri	[2]
12	6	629796	1	1955.5	L. kluyveri	[2]
12	7	1.62473e+06	1	460.5	L. kluyveri	[2]
12	7	420814	1	1316	L. kluyveri	[2]
12	7	822763	1	3095	L. kluyveri	[2]
12	7	1.38188e+06	1	1587.5	L. kluyveri	[2]
12	7	1.38287e+06	1	168.5	L. kluyveri	[2]
12	8	1792546	0	0	L. kluyveri	[2]
12	8	1.79595e+06	0	0	L. kluyveri	[2]
12	8	1601628	1	1100	L. kluyveri	[2]
13	1	234443	1	480	L. kluyveri	[2]
13	1	325907	1	472.5	L. kluyveri	[2]
13	2	928776	0	0	L. kluyveri	[2]
13	4	1059057	0	0	L. kluyveri	[2]
13	4	508834	0	0	L. kluyveri	[2]
13	4	602703	1	1836.5	L. kluyveri	[2]
13	4	384326	4	1079	L. kluyveri	[2]
13	5	636521	1	357.5	L. kluyveri	[2]
13	6	259192	1	569.5	L. kluyveri	[2]
13	6	731624	1	2470.5	L. kluyveri	[2]
13	7	1.45034e+06	0	0	L. kluyveri	[2]
13	7	979252	1	1197	L. kluyveri	[2]
13	8	828304	1	5103	L. kluyveri	[2]
13	8	1.46576e+06	1	2803.5	L. kluyveri	[2]
13	8	2171768	1	1762	L. kluyveri	[2]
13	8	957748	0	0	L. kluyveri	[2]
13	8	1.93513e+06	0	0	L. kluyveri	[2]
13	8	733200	1	3951.5	L. kluyveri	[2]
14	1	217280	1	1788.5	L. kluyveri	[2]
14	1	615732	1	392	L. kluyveri	[2]
14	2	816751	3	1134	L. kluyveri	[2]
14	3	1091516	0	0	L. kluyveri	[2]
14	3	1092529	0	0	L. kluyveri	[2]
14	4	850505	1	3197.5	L. kluyveri	[2]
14	4	109888	1	1021	L. kluyveri	[2]
14	4	273412	0	0	L. kluyveri	[2]
14	5	152068	0	0	L. kluyveri	[2]
14	5	713404	1	2716.5	L. kluyveri	[2]
14	6	1.14789e+06	1	5652.5	L. kluyveri	[2]
14	7	790762	1	577.5	L. kluyveri	[2]
14	7	448927	1	1074.5	L. kluyveri	[2]
14	7	1659304	1	897	L. kluyveri	[2]
14	7	628330	1	1247	L. kluyveri	[2]
14	7	858862	0	0	L. kluyveri	[2]
14	8	1.53942e+06	3	2807	L. kluyveri	[2]
14	8	747632	0	0	L. kluyveri	[2]
15	1	557713	0	0	L. kluyveri	[2]
15	1	722885	1	835.5	L. kluyveri	[2]
15	2	405297	1	2051.5	L. kluyveri	[2]
15	2	465283	1	389.5	L. kluyveri	[2]
15	4	854409	1	1337	L. kluyveri	[2]
15	4	987074	1	1128	L. kluyveri	[2]
15	4	850648	1	5119	L. kluyveri	[2]
15	4	1.11196e+06	1	1338.5	L. kluyveri	[2]
15	5	834381	1	4128.5	L. kluyveri	[2]
15	5	1177889	0	0	L. kluyveri	[2]
15	5	597617	1	5154.5	L. kluyveri	[2]
15	6	783008	0	0	L. kluyveri	[2]
15	6	779128	1	1178	L. kluyveri	[2]
15	6	269422	1	697	L. kluyveri	[2]
15	6	298024	1	6459.5	L. kluyveri	[2]
15	6	819867	1	1203.5	L. kluyveri	[2]
15	6	473970	0	0	L. kluyveri	[2]
15	6	826774	1	2222	L. kluyveri	[2]
15	7	1.39052e+06	0	0	L. kluyveri	[2]
15	7	912188	1	1879.5	L. kluyveri	[2]
15	8	1.46782e+06	1	1321.5	L. kluyveri	[2]
15	8	745552	1	609	L. kluyveri	[2]
15	8	2.12634e+06	1	2932.5	L. kluyveri	[2]
15	8	1598462	3	942	L. kluyveri	[2]
15	8	1.64483e+06	1	3576.5	L. kluyveri	[2]
16	1	846128	1	913	L. kluyveri	[2]
16	2	568356	1	3320	L. kluyveri	[2]
16	2	208997	1	251	L. kluyveri	[2]
16	3	1083731	1	1082	L. kluyveri	[2]
16	4	58883.2	1	1585.5	L. kluyveri	[2]
16	4	124912	1	1243	L. kluyveri	[2]
16	4	358656	1	3421.5	L. kluyveri	[2]
16	5	1.21131e+06	1	3492.5	L. kluyveri	[2]
16	5	890004	1	2164	L. kluyveri	[2]
16	5	345904	1	4151	L. kluyveri	[2]
16	5	855900	1	1938	L. kluyveri	[2]
16	5	241994	1	1537.5	L. kluyveri	[2]
16	5	279663	1	236.5	L. kluyveri	[2]
16	6	633752	1	5416	L. kluyveri	[2]
16	6	472495	1	2950	L. kluyveri	[2]
16	7	779427	1	7494	L. kluyveri	[2]
16	8	1650149	1	1759	L. kluyveri	[2]
16	8	1.32429e+06	1	5110.5	L. kluyveri	[2]
17	1	618294	1	2235.5	L. kluyveri	[2]
17	2	392410	3	1200.5	L. kluyveri	[2]
17	2	1.05254e+06	1	3965	L. kluyveri	[2]
17	3	998668	1	1818.5	L. kluyveri	[2]
17	4	1067365	1	1207	L. kluyveri	[2]
17	4	1175568	1	4212	L. kluyveri	[2]
17	5	592080	1	1526.5	L. kluyveri	[2]
17	5	431198	1	906.5	L. kluyveri	[2]
17	5	674635	1	4242.5	L. kluyveri	[2]
17	6	201605	1	1455	L. kluyveri	[2]
17	6	471020	2	2950	L. kluyveri	[2]
17	6	169089	1	2088.5	L. kluyveri	[2]
17	6	735570	1	4973.5	L. kluyveri	[2]
17	7	895686	1	1005.5	L. kluyveri	[2]
17	7	1.19467e+06	0	0	L. kluyveri	[2]
17	7	524536	1	876.5	L. kluyveri	[2]
17	7	208516	0	0	L. kluyveri	[2]
17	7	1023241	1	3819	L. kluyveri	[2]
17	7	104479	1	2145.5	L. kluyveri	[2]
17	7	476440	0	0	L. kluyveri	[2]
17	8	847757	0	0	L. kluyveri	[2]
18	2	618939	1	258.5	L. kluyveri	[2]
18	5	979977	1	3089	L. kluyveri	[2]
18	5	714264	1	3974	L. kluyveri	[2]
18	6	155315	1	2428.5	L. kluyveri	[2]
18	7	980668	1	1637	L. kluyveri	[2]
18	8	1.08699e+06	1	3101.5	L. kluyveri	[2]
19	1	650010	1	3929.5	L. kluyveri	[2]
19	1	842596	3	2466	L. kluyveri	[2]
19	4	50518	0	0	L. kluyveri	[2]
19	5	830325	1	3984	L. kluyveri	[2]
19	5	347066	1	3787.5	L. kluyveri	[2]
19	5	314150	1	2403	L. kluyveri	[2]
19	6	913406	0	0	L. kluyveri	[2]
19	6	510528	0	0	L. kluyveri	[2]
19	6	903724	0	0	L. kluyveri	[2]
19	7	875637	1	4867.5	L. kluyveri	[2]
19	7	958829	1	4230	L. kluyveri	[2]
19	7	1.63541e+06	1	642.5	L. kluyveri	[2]
19	8	1.11602e+06	1	2919	L. kluyveri	[2]
20	1	673531	0	0	L. kluyveri	[2]
20	2	135302	1	3875	L. kluyveri	[2]
20	2	383613	1	1011.5	L. kluyveri	[2]
20	4	481308	0	0	L. kluyveri	[2]
20	4	876708	1	2112	L. kluyveri	[2]
20	4	350824	1	2437.5	L. kluyveri	[2]
20	5	470291	1	3783.5	L. kluyveri	[2]
20	6	471020	0	0	L. kluyveri	[2]
20	6	604573	1	2279	L. kluyveri	[2]
20	7	843682	1	2470	L. kluyveri	[2]
20	7	1355055	1	6402	L. kluyveri	[2]
20	7	407973	1	2016	L. kluyveri	[2]
20	7	1.00573e+06	1	7560.5	L. kluyveri	[2]
20	7	1.33509e+06	1	2994.5	L. kluyveri	[2]
20	7	1.62225e+06	1	3030.5	L. kluyveri	[2]
20	8	1973309	1	3571	L. kluyveri	[2]
20	8	1907454	1	4649	L. kluyveri	[2]
21	1	711134	3	7677	L. kluyveri	[2]
21	1	867636	0	0	L. kluyveri	[2]
21	2	1.03681e+06	1	2728.5	L. kluyveri	[2]
21	2	1039053	1	624	L. kluyveri	[2]
21	5	271294	0	0	L. kluyveri	[2]
21	5	885260	1	1743	L. kluyveri	[2]
21	6	1.04676e+06	1	3004.5	L. kluyveri	[2]
21	6	395374	1	2754	L. kluyveri	[2]
21	6	1.13597e+06	1	1062.5	L. kluyveri	[2]
21	6	610114	1	642.5	L. kluyveri	[2]
21	7	266180	1	996.5	L. kluyveri	[2]
21	7	1294730	1	753	L. kluyveri	[2]
21	7	1.37773e+06	1	1589.5	L. kluyveri	[2]
21	7	403303	1	1804.5	L. kluyveri	[2]
21	8	1.65407e+06	0	0	L. kluyveri	[2]
21	8	1849906	1	418	L. kluyveri	[2]
21	8	1.74605e+06	1	5023	L. kluyveri	[2]
21	8	1674652	1	2623	L. kluyveri	[2]
21	8	1586108	1	3024	L. kluyveri	[2]
22	1	720502	1	535	L. kluyveri	[2]
22	3	1.19302e+06	4	6949.5	L. kluyveri	[2]
22	3	1.11579e+06	0	0	L. kluyveri	[2]
22	4	1.02064e+06	1	4895.5	L. kluyveri	[2]
22	4	1.02703e+06	0	0	L. kluyveri	[2]
22	5	884652	1	5877.5	L. kluyveri	[2]
22	6	249092	0	0	L. kluyveri	[2]
22	6	704588	1	4067	L. kluyveri	[2]
22	6	834754	1	1724.5	L. kluyveri	[2]
22	8	1.81303e+06	1	917.5	L. kluyveri	[2]
22	8	2243922	1	392	L. kluyveri	[2]
22	8	2.17205e+06	1	2319.5	L. kluyveri	[2]
22	8	1.29955e+06	1	2118.5	L. kluyveri	[2]
22	8	982920	0	0	L. kluyveri	[2]
23	1	740210	0	0	L. kluyveri	[2]
23	2	462731	1	2711.5	L. kluyveri	[2]
23	3	1.12564e+06	0	0	L. kluyveri	[2]
23	5	731096	1	2287	L. kluyveri	[2]
23	7	1.50803e+06	1	2796	L. kluyveri	[2]
23	8	1.89178e+06	1	6092	L. kluyveri	[2]
24	1	672661	1	1740	L. kluyveri	[2]
24	3	997758	0	0	L. kluyveri	[2]
24	4	885124	0	0	L. kluyveri	[2]
24	4	1.14177e+06	1	4660	L. kluyveri	[2]
24	4	457729	0	0	L. kluyveri	[2]
24	4	1144925	0	0	L. kluyveri	[2]
24	4	673872	0	0	L. kluyveri	[2]
24	4	470178	1	1121.5	L. kluyveri	[2]
24	5	574127	0	0	L. kluyveri	[2]
24	5	886388	1	2404.5	L. kluyveri	[2]
24	5	711618	1	1319.5	L. kluyveri	[2]
24	6	624808	2	3005.5	L. kluyveri	[2]
24	7	1.4092e+06	1	944.5	L. kluyveri	[2]
24	7	296340	1	2411.5	L. kluyveri	[2]
24	7	982688	1	573.5	L. kluyveri	[2]
24	8	895674	0	0	L. kluyveri	[2]
24	8	538728	1	2563	L. kluyveri	[2]
25	1	598385	1	263	L. kluyveri	[2]
25	1	838423	1	5880.5	L. kluyveri	[2]
25	1	751759	1	4149	L. kluyveri	[2]
25	2	722420	1	4853.5	L. kluyveri	[2]
25	2	852286	1	553	L. kluyveri	[2]
25	4	879865	1	3739	L. kluyveri	[2]
25	5	150190	4	1960	L. kluyveri	[2]
25	5	619634	1	4193	L. kluyveri	[2]
25	6	773303	3	2536.5	L. kluyveri	[2]
25	6	246350	0	0	L. kluyveri	[2]
25	6	541652	1	4465.5	L. kluyveri	[2]
25	7	757789	1	3238.5	L. kluyveri	[2]
25	7	468716	0	0	L. kluyveri	[2]
25	7	1153958	1	3045	L. kluyveri	[2]
25	8	1545200	0	0	L. kluyveri	[2]
25	8	497243	0	0	L. kluyveri	[2]
25	8	2.24949e+06	3	1575	L. kluyveri	[2]
25	8	2173137	1	2161	L. kluyveri	[2]
26	1	662201	0	0	L. kluyveri	[2]
26	2	694624	1	313.5	L. kluyveri	[2]
26	2	135886	0	0	L. kluyveri	[2]
26	3	1.04376e+06	0	0	L. kluyveri	[2]
26	4	1.06756e+06	1	1596	L. kluyveri	[2]
26	4	978718	1	2174.5	L. kluyveri	[2]
26	5	373375	1	5761.5	L. kluyveri	[2]
26	5	436972	1	3882	L. kluyveri	[2]
26	6	318576	0	0	L. kluyveri	[2]
26	6	1.0959e+06	1	1905.5	L. kluyveri	[2]
26	6	121968	1	1102.5	L. kluyveri	[2]
26	7	1315591	1	2001	L. kluyveri	[2]
26	7	1.03253e+06	0	0	L. kluyveri	[2]
26	7	1.69022e+06	4	1485.5	L. kluyveri	[2]
26	8	712770	1	1929.5	L. kluyveri	[2]
26	8	928074	0	0	L. kluyveri	[2]
26	8	1.79823e+06	1	7709	L. kluyveri	[2]
27	2	120695	1	3914.5	L. kluyveri	[2]
27	3	997758	0	0	L. kluyveri	[2]
27	4	976614	0	0	L. kluyveri	[2]
27	4	980490	1	3731.5	L. kluyveri	[2]
27	4	557496	0	0	L. kluyveri	[2]
27	5	197399	1	3504	L. kluyveri	[2]
27	5	566520	1	3874	L. kluyveri	[2]
27	5	115487	0	0	L. kluyveri	[2]
27	5	1119643	1	1607	L. kluyveri	[2]
27	5	710505	4	7700.5	L. kluyveri	[2]
27	6	112092	1	539	L. kluyveri	[2]
27	6	804163	1	2872.5	L. kluyveri	[2]
27	6	1.23855e+06	1	699	L. kluyveri	[2]
27	6	1.1028e+06	1	2699.5	L. kluyveri	[2]
27	7	970679	0	0	L. kluyveri	[2]
27	7	1.31568e+06	1	1820.5	L. kluyveri	[2]
27	7	1.41029e+06	1	341.5	L. kluyveri	[2]
27	7	402129	1	5573.5	L. kluyveri	[2]
27	7	448927	1	1074.5	L. kluyveri	[2]
27	7	219058	0	0	L. kluyveri	[2]
27	8	1884286	0	0	L. kluyveri	[2]
28	1	700190	1	3053.5	L. kluyveri	[2]
28	1	867462	1	2382.5	L. kluyveri	[2]
28	2	849428	1	4556	L. kluyveri	[2]
28	2	1.05502e+06	1	4536.5	L. kluyveri	[2]
28	2	550957	0	0	L. kluyveri	[2]
28	3	1.1181e+06	1	1552.5	L. kluyveri	[2]
28	4	572754	1	1452.5	L. kluyveri	[2]
28	4	316728	1	2882	L. kluyveri	[2]
28	4	947891	1	4238.5	L. kluyveri	[2]
28	4	711993	1	4331.5	L. kluyveri	[2]
28	4	482818	0	0	L. kluyveri	[2]
28	4	314676	0	0	L. kluyveri	[2]
28	4	97291	1	2214	L. kluyveri	[2]
28	4	37568.5	0	0	L. kluyveri	[2]
28	5	486820	0	0	L. kluyveri	[2]
28	5	808186	1	3628.5	L. kluyveri	[2]
28	5	1.08772e+06	1	3315.5	L. kluyveri	[2]
28	5	1.02022e+06	1	1735	L. kluyveri	[2]
28	5	855900	1	1938	L. kluyveri	[2]
28	5	404111	0	0	L. kluyveri	[2]
28	5	596927	1	6534.5	L. kluyveri	[2]
28	5	255928	1	5486	L. kluyveri	[2]
28	6	779492	0	0	L. kluyveri	[2]
28	6	620490	0	0	L. kluyveri	[2]
28	6	882080	1	2484	L. kluyveri	[2]
28	6	468260	0	0	L. kluyveri	[2]
28	6	334025	1	684.5	L. kluyveri	[2]
28	6	752228	1	2530	L. kluyveri	[2]
28	6	1.10121e+06	1	487.5	L. kluyveri	[2]
28	6	1.02685e+06	1	687	L. kluyveri	[2]
28	6	783282	1	546.5	L. kluyveri	[2]
28	7	153634	0	0	L. kluyveri	[2]
28	7	1.61418e+06	1	2924.5	L. kluyveri	[2]
28	7	925790	1	1548.5	L. kluyveri	[2]
28	7	1252209	1	1758	L. kluyveri	[2]
28	7	1.25098e+06	0	0	L. kluyveri	[2]
28	7	1678643	1	2106	L. kluyveri	[2]
28	7	840722	0	0	L. kluyveri	[2]
28	7	379685	1	5049.5	L. kluyveri	[2]
28	8	326223	1	6271.5	L. kluyveri	[2]
28	8	1692735	1	1818	L. kluyveri	[2]
28	8	1.58539e+06	1	1579.5	L. kluyveri	[2]
28	8	2.2503e+06	1	7266.5	L. kluyveri	[2]
28	8	787543	1	4430.5	L. kluyveri	[2]
28	8	850736	1	3896	L. kluyveri	[2]
28	8	1.899e+06	1	520	L. kluyveri	[2]
28	8	2.12268e+06	1	3318	L. kluyveri	[2]
29	1	866945	1	3417	L. kluyveri	[2]
29	1	131986	0	0	L. kluyveri	[2]
29	1	342054	1	4418.5	L. kluyveri	[2]
29	1	618396	1	2590.5	L. kluyveri	[2]
29	1	744352	0	0	L. kluyveri	[2]
29	2	739386	1	4917.5	L. kluyveri	[2]
29	2	744429	1	1909.5	L. kluyveri	[2]
29	2	324404	0	0	L. kluyveri	[2]
29	2	651877	0	0	L. kluyveri	[2]
29	3	997758	0	0	L. kluyveri	[2]
29	3	1097619	1	2519	L. kluyveri	[2]
29	4	946169	1	795.5	L. kluyveri	[2]
29	4	559635	1	4279.5	L. kluyveri	[2]
29	5	1.12133e+06	1	1757.5	L. kluyveri	[2]
29	6	471020	0	0	L. kluyveri	[2]
29	6	516908	0	0	L. kluyveri	[2]
29	7	207871	1	2857	L. kluyveri	[2]
29	7	98864.5	2	3804	L. kluyveri	[2]
29	8	2.06884e+06	1	3170.5	L. kluyveri	[2]
29	8	1.75781e+06	1	3929.5	L. kluyveri	[2]
30	1	844435	1	6142.5	L. kluyveri	[2]
30	2	894316	1	504	L. kluyveri	[2]
30	2	717554	1	4877.5	L. kluyveri	[2]
30	4	103022	1	350	L. kluyveri	[2]
30	4	806718	0	0	L. kluyveri	[2]
30	5	856033	1	596.5	L. kluyveri	[2]
30	5	333537	3	4634.5	L. kluyveri	[2]
30	5	185203	1	3731.5	L. kluyveri	[2]
30	5	330544	0	0	L. kluyveri	[2]
30	6	607531	1	5635	L. kluyveri	[2]
30	6	602573	1	247.5	L. kluyveri	[2]
30	7	1628041	1	2615	L. kluyveri	[2]
30	8	1464757	1	804	L. kluyveri	[2]
31	1	385761	1	1908.5	L. kluyveri	[2]
31	1	132568	0	0	L. kluyveri	[2]
31	4	558834	1	2676	L. kluyveri	[2]
31	4	632581	1	3019.5	L. kluyveri	[2]
31	4	562372	1	267	L. kluyveri	[2]
31	4	555493	0	0	L. kluyveri	[2]
31	5	372949	1	4909.5	L. kluyveri	[2]
31	5	792986	1	6620	L. kluyveri	[2]
31	6	620960	1	939.5	L. kluyveri	[2]
31	7	137652	0	0	L. kluyveri	[2]
31	7	1408329	1	3049	L. kluyveri	[2]
31	7	1.14194e+06	1	3091.5	L. kluyveri	[2]
31	8	1.49339e+06	1	3659.5	L. kluyveri	[2]
31	8	1.59118e+06	1	3774	L. kluyveri	[2]
32	1	217610	1	2448.5	L. kluyveri	[2]
32	1	722278	0	0	L. kluyveri	[2]
32	1	220573	0	0	L. kluyveri	[2]
32	1	132035	1	1067.5	L. kluyveri	[2]
32	1	654106	1	3080.5	L. kluyveri	[2]
32	2	853961	1	1969	L. kluyveri	[2]
32	4	758141	1	3899.5	L. kluyveri	[2]
32	4	982356	0	0	L. kluyveri	[2]
32	4	1.13878e+06	1	1320	L. kluyveri	[2]
32	4	459948	4	1096	L. kluyveri	[2]
32	4	985377	1	1192	L. kluyveri	[2]
32	4	1.22073e+06	1	4508	L. kluyveri	[2]
32	4	925488	1	2588	L. kluyveri	[2]
32	4	260448	0	0	L. kluyveri	[2]
32	6	109588	0	0	L. kluyveri	[2]
32	6	1306941	0	0	L. kluyveri	[2]
32	6	127373	1	4676.5	L. kluyveri	[2]
32	6	630708	1	3780	L. kluyveri	[2]
32	6	1.09378e+06	1	2343	L. kluyveri	[2]
32	6	771056	1	1957.5	L. kluyveri	[2]
32	7	842271	1	3097.5	L. kluyveri	[2]
32	7	1355055	1	6402	L. kluyveri	[2]
32	7	1.00131e+06	1	1275.5	L. kluyveri	[2]
32	7	365771	1	725	L. kluyveri	[2]
32	7	1.57858e+06	1	440	L. kluyveri	[2]
32	7	189375	1	258	L. kluyveri	[2]
32	8	1773978	1	1276	L. kluyveri	[2]
32	8	349977	1	2804.5	L. kluyveri	[2]
33	1	671736	1	3590	L. kluyveri	[2]
33	1	164922	1	2931	L. kluyveri	[2]
33	2	751252	1	2225	L. kluyveri	[2]
33	2	864052	1	596	L. kluyveri	[2]
33	2	487411	0	0	L. kluyveri	[2]
33	3	1.13922e+06	1	4816.5	L. kluyveri	[2]
33	4	349431	1	2389.5	L. kluyveri	[2]
33	4	1136795	1	1184	L. kluyveri	[2]
33	5	655508	1	3984.5	L. kluyveri	[2]
33	5	608256	1	2477.5	L. kluyveri	[2]
33	6	616068	0	0	L. kluyveri	[2]
33	7	928308	1	3488	L. kluyveri	[2]
33	8	1.87855e+06	1	6544	L. kluyveri	[2]
33	8	2.12837e+06	1	2492.5	L. kluyveri	[2]
33	8	1.97287e+06	1	4456	L. kluyveri	[2]
33	8	2160942	0	0	L. kluyveri	[2]
34	1	711985	1	7512	L. kluyveri	[2]
34	1	131536	1	5464.5	L. kluyveri	[2]
34	1	128045	0	0	L. kluyveri	[2]
34	2	763824	1	1281.5	L. kluyveri	[2]
34	2	654749	1	2452.5	L. kluyveri	[2]
34	2	941299	1	2339	L. kluyveri	[2]
34	4	558266	1	2066	L. kluyveri	[2]
34	4	413700	1	3235.5	L. kluyveri	[2]
34	4	470824	1	7309	L. kluyveri	[2]
34	4	898773	1	1974	L. kluyveri	[2]
34	5	870009	0	0	L. kluyveri	[2]
34	5	178233	1	2181.5	L. kluyveri	[2]
34	6	142663	1	1512.5	L. kluyveri	[2]
34	6	607902	0	0	L. kluyveri	[2]
34	6	562205	1	1822	L. kluyveri	[2]
34	6	1.10214e+06	1	1370	L. kluyveri	[2]
34	6	672091	1	2046	L. kluyveri	[2]
34	7	945228	1	8569	L. kluyveri	[2]
34	7	1446590	0	0	L. kluyveri	[2]
34	7	799312	0	0	L. kluyveri	[2]
34	7	127388	0	0	L. kluyveri	[2]
34	7	311122	1	2206.5	L. kluyveri	[2]
34	8	1549540	1	1261	L. kluyveri	[2]
34	8	1.5471e+06	0	0	L. kluyveri	[2]
34	8	1.67794e+06	1	1398.5	L. kluyveri	[2]
34	8	961427	2	2088	L. kluyveri	[2]
34	8	1.67652e+06	0	0	L. kluyveri	[2]
34	8	1.5542e+06	1	3125.5	L. kluyveri	[2]
34	8	2.11702e+06	1	2942.5	L. kluyveri	[2]
34	8	613766	1	2424.5	L. kluyveri	[2]
34	8	1712072	1	429	L. kluyveri	[2]
34	8	1934135	1	3785	L. kluyveri	[2]
35	1	230817	1	1383.5	L. kluyveri	[2]
35	2	990502	0	0	L. kluyveri	[2]
35	4	209635	1	2955.5	L. kluyveri	[2]
35	4	1.11811e+06	1	1840.5	L. kluyveri	[2]
35	4	473866	1	1223.5	L. kluyveri	[2]
35	5	627908	1	1834.5	L. kluyveri	[2]
35	6	806901	1	608.5	L. kluyveri	[2]
35	6	824124	1	2035	L. kluyveri	[2]
35	6	96159.8	1	669.5	L. kluyveri	[2]
35	7	244304	1	4589	L. kluyveri	[2]
35	7	925016	0	0	L. kluyveri	[2]
35	7	758544	1	509.5	L. kluyveri	[2]
35	8	2.13369e+06	1	1658	L. kluyveri	[2]
35	8	437906	0	0	L. kluyveri	[2]
36	1	193511	1	354.5	L. kluyveri	[2]
36	1	716193	1	981.5	L. kluyveri	[2]
36	1	797884	1	3904	L. kluyveri	[2]
36	2	324481	1	1355	L. kluyveri	[2]
36	3	997758	0	0	L. kluyveri	[2]
36	4	33015	1	1094	L. kluyveri	[2]
36	4	1.20482e+06	1	5230.5	L. kluyveri	[2]
36	5	536693	4	3452	L. kluyveri	[2]
36	5	979420	1	3867.5	L. kluyveri	[2]
36	5	794292	1	3382	L. kluyveri	[2]
36	5	834381	1	4128.5	L. kluyveri	[2]
36	5	640280	1	2144	L. kluyveri	[2]
36	6	139386	1	364	L. kluyveri	[2]
36	6	248258	1	6573.5	L. kluyveri	[2]
36	7	88174.5	1	704	L. kluyveri	[2]
36	7	1.51301e+06	1	1473.5	L. kluyveri	[2]
36	7	533532	1	1525.5	L. kluyveri	[2]
36	8	799734	1	2817.5	L. kluyveri	[2]
36	8	613766	1	2424.5	L. kluyveri	[2]
37	2	764878	1	3914	L. kluyveri	[2]
37	3	997758	0	0	L. kluyveri	[2]
37	4	462340	1	5004	L. kluyveri	[2]
37	4	571316	1	657	L. kluyveri	[2]
37	5	370967	1	6190	L. kluyveri	[2]
37	5	772267	1	4547.5	L. kluyveri	[2]
37	6	471020	0	0	L. kluyveri	[2]
37	6	936526	1	1018	L. kluyveri	[2]
37	6	1.10105e+06	1	799.5	L. kluyveri	[2]
37	7	873203	0	0	L. kluyveri	[2]
37	7	291849	1	6571	L. kluyveri	[2]
37	8	2.15925e+06	1	2575	L. kluyveri	[2]
38	1	277362	1	1902	L. kluyveri	[2]
38	4	321770	1	3507.5	L. kluyveri	[2]
38	4	1.18013e+06	1	4913.5	L. kluyveri	[2]
38	4	199460	1	2784.5	L. kluyveri	[2]
38	5	654984	1	4069	L. kluyveri	[2]
38	6	226640	1	7519	L. kluyveri	[2]
38	6	129712	0	0	L. kluyveri	[2]
38	6	472495	1	2950	L. kluyveri	[2]
38	6	852049	1	6525	L. kluyveri	[2]
38	7	1.64972e+06	1	1180	L. kluyveri	[2]
38	7	522457	1	3281	L. kluyveri	[2]
38	7	1.38139e+06	1	3131.5	L. kluyveri	[2]
38	7	914313	1	6130	L. kluyveri	[2]
38	8	832565	1	930	L. kluyveri	[2]
38	8	962490	1	1564	L. kluyveri	[2]
38	8	837908	1	2776	L. kluyveri	[2]
38	8	1492575	1	3492	L. kluyveri	[2]
39	1	408838	0	0	L. kluyveri	[2]
39	1	354274	1	6798	L. kluyveri	[2]
39	2	637882	0	0	L. kluyveri	[2]
39	2	152662	1	1423	L. kluyveri	[2]
39	4	360233	1	3051	L. kluyveri	[2]
39	4	602703	1	1836.5	L. kluyveri	[2]
39	4	300654	1	1953	L. kluyveri	[2]
39	4	49526.2	1	1983.5	L. kluyveri	[2]
39	6	502342	1	4962.5	L. kluyveri	[2]
39	6	140728	1	680	L. kluyveri	[2]
39	7	1488906	4	7512	L. kluyveri	[2]
39	7	431973	1	3068.5	L. kluyveri	[2]
39	8	1.49211e+06	1	1096.5	L. kluyveri	[2]
39	8	1.79388e+06	0	0	L. kluyveri	[2]
39	8	1494321	0	0	L. kluyveri	[2]
39	8	1.78663e+06	1	3522.5	L. kluyveri	[2]
40	1	192206	0	0	L. kluyveri	[2]
40	2	761527	1	2358	L. kluyveri	[2]
40	4	601545	1	1653	L. kluyveri	[2]
40	4	189282	1	8466.5	L. kluyveri	[2]
40	4	937872	1	5625.5	L. kluyveri	[2]
40	5	716793	1	1412.5	L. kluyveri	[2]
40	6	869163	0	0	L. kluyveri	[2]
40	6	615082	0	0	L. kluyveri	[2]
40	6	779128	1	1178	L. kluyveri	[2]
40	7	744231	1	3560.5	L. kluyveri	[2]
40	7	1652119	2	2662.5	L. kluyveri	[2]
40	7	1.27976e+06	1	7842.5	L. kluyveri	[2]
40	7	419176	1	1960	L. kluyveri	[2]
40	8	617474	1	2250	L. kluyveri	[2]
41	1	749684	0	0	L. kluyveri	[2]
41	2	171494	1	2070	L. kluyveri	[2]
41	4	792481	1	2890.5	L. kluyveri	[2]
41	5	891648	1	3083.5	L. kluyveri	[2]
41	6	438332	1	2432	L. kluyveri	[2]
41	6	472495	1	2950	L. kluyveri	[2]
41	6	122003	1	6064.5	L. kluyveri	[2]
41	7	978653	0	0	L. kluyveri	[2]
42	1	901520	0	0	L. kluyveri	[2]
42	1	149503	1	4250	L. kluyveri	[2]
42	1	322174	1	5715	L. kluyveri	[2]
42	1	357363	1	4308	L. kluyveri	[2]
42	1	131672	1	4158	L. kluyveri	[2]
42	6	114436	1	2431	L. kluyveri	[2]
42	6	211796	1	5010	L. kluyveri	[2]
42	6	877168	1	7457.5	L. kluyveri	[2]
42	7	450059	1	1190.5	L. kluyveri	[2]
42	7	249725	0	0	L. kluyveri	[2]
42	7	178562	1	1164.5	L. kluyveri	[2]
42	8	848788	0	0	L. kluyveri	[2]
42	8	625182	1	1676.5	L. kluyveri	[2]
42	8	859306	1	3302	L. kluyveri	[2]
42	8	942773	1	3063.5	L. kluyveri	[2]
43	2	153081	1	3185.5	L. kluyveri	[2]
43	2	865688	1	1241.5	L. kluyveri	[2]
43	3	1.13851e+06	1	3389	L. kluyveri	[2]
43	4	367693	1	3011	L. kluyveri	[2]
43	4	356389	1	2478.5	L. kluyveri	[2]
43	5	223410	1	2620	L. kluyveri	[2]
43	5	888256	1	1331.5	L. kluyveri	[2]
43	6	471020	0	0	L. kluyveri	[2]
43	6	245517	1	2761.5	L. kluyveri	[2]
43	6	377719	1	1859.5	L. kluyveri	[2]
43	7	1023241	4	3819	L. kluyveri	[2]
43	7	756170	0	0	L. kluyveri	[2]
43	7	912549	1	2601.5	L. kluyveri	[2]
43	8	2.15033e+06	1	3361.5	L. kluyveri	[2]
43	8	1829105	0	0	L. kluyveri	[2]
43	8	1.83293e+06	1	2515.5	L. kluyveri	[2]
43	8	2.14527e+06	0	0	L. kluyveri	[2]
44	2	515832	1	3265.5	L. kluyveri	[2]
44	5	539703	1	5007	L. kluyveri	[2]
44	8	1.47102e+06	1	2559	L. kluyveri	[2]
44	8	1493176	1	4694	L. kluyveri	[2]
44	8	891108	1	1014.5	L. kluyveri	[2]
44	8	1773978	1	1276	L. kluyveri	[2]
45	1	655603	1	2613.5	L. kluyveri	[2]
45	2	864906	1	6093.5	L. kluyveri	[2]
45	2	777334	1	1471.5	L. kluyveri	[2]
45	3	1.08462e+06	1	1657.5	L. kluyveri	[2]
45	4	328762	1	911	L. kluyveri	[2]
45	4	989632	1	3227.5	L. kluyveri	[2]
45	5	257860	1	1812	L. kluyveri	[2]
45	6	475494	1	461	L. kluyveri	[2]
45	6	779716	0	0	L. kluyveri	[2]
45	6	778538	0	0	L. kluyveri	[2]
45	7	910233	1	5959.5	L. kluyveri	[2]
45	7	952974	1	3265.5	L. kluyveri	[2]
45	7	1.46193e+06	1	282.5	L. kluyveri	[2]
45	8	1.32378e+06	1	524.5	L. kluyveri	[2]
45	8	1.93388e+06	1	233.5	L. kluyveri	[2]
45	8	1.49592e+06	1	788.5	L. kluyveri	[2]
45	8	1.88898e+06	1	4786.5	L. kluyveri	[2]
45	8	897774	1	1249.5	L. kluyveri	[2]
45	8	1.67728e+06	1	4792.5	L. kluyveri	[2]
45	8	1.49273e+06	1	3183.5	L. kluyveri	[2]
45	8	495767	1	2952	L. kluyveri	[2]
46	1	217808	1	2845	L. kluyveri	[2]
46	1	683370	1	4363.5	L. kluyveri	[2]
46	1	262407	1	901	L. kluyveri	[2]
46	1	129659	1	4655.5	L. kluyveri	[2]
46	2	331126	0	0	L. kluyveri	[2]
46	3	997758	0	0	L. kluyveri	[2]
46	3	1.13746e+06	1	2187.5	L. kluyveri	[2]
46	4	955644	1	919	L. kluyveri	[2]
46	5	601002	0	0	L. kluyveri	[2]
46	5	833620	1	3285	L. kluyveri	[2]
46	5	320562	0	0	L. kluyveri	[2]
46	5	490835	1	1713	L. kluyveri	[2]
46	5	280618	0	0	L. kluyveri	[2]
46	7	227504	1	1674	L. kluyveri	[2]
46	7	1.01391e+06	1	3712.5	L. kluyveri	[2]
46	8	2.05952e+06	1	1957.5	L. kluyveri	[2]
47	1	852119	1	2014.5	L. kluyveri	[2]
47	1	617212	1	4399.5	L. kluyveri	[2]
47	2	482069	0	0	L. kluyveri	[2]
47	5	774461	1	4403.5	L. kluyveri	[2]
47	5	674194	0	0	L. kluyveri	[2]
47	5	577944	1	1316	L. kluyveri	[2]
47	5	575568	0	0	L. kluyveri	[2]
47	6	538634	4	6459	L. kluyveri	[2]
47	6	144862	1	2373.5	L. kluyveri	[2]
47	6	96713.5	1	1777	L. kluyveri	[2]
47	8	1541885	2	2765.5	L. kluyveri	[2]
47	8	1.38588e+06	1	1068.5	L. kluyveri	[2]
48	1	311044	0	0	L. kluyveri	[2]
48	1	366198	1	3495.5	L. kluyveri	[2]
48	2	1.06834e+06	1	2590.5	L. kluyveri	[2]
48	3	997758	0	0	L. kluyveri	[2]
48	4	268761	1	7219.5	L. kluyveri	[2]
48	4	492252	1	9616	L. kluyveri	[2]
48	4	990921	1	1798	L. kluyveri	[2]
48	5	1.18922e+06	1	3318.5	L. kluyveri	[2]
48	5	312351	1	6733	L. kluyveri	[2]
48	5	643617	0	0	L. kluyveri	[2]
48	5	856308	4	7222	L. kluyveri	[2]
48	5	1.25206e+06	1	5263.5	L. kluyveri	[2]
48	6	403902	1	1262.5	L. kluyveri	[2]
48	6	581829	1	2558.5	L. kluyveri	[2]
48	7	756172	4	909	L. kluyveri	[2]
48	7	403658	1	2515.5	L. kluyveri	[2]
48	8	617298	1	1899	L. kluyveri	[2]
48	8	2.0307e+06	1	2728.5	L. kluyveri	[2]
48	8	1.53576e+06	0	0	L. kluyveri	[2]
48	8	896023	1	2252.5	L. kluyveri	[2]
49	1	549809	1	966.5	L. kluyveri	[2]
49	1	418416	1	1075.5	L. kluyveri	[2]
49	1	684332	0	0	L. kluyveri	[2]
49	1	901620	0	0	L. kluyveri	[2]
49	2	897302	1	2509.5	L. kluyveri	[2]
49	2	412874	0	0	L. kluyveri	[2]
49	3	1154349	1	2471	L. kluyveri	[2]
49	4	121374	1	627	L. kluyveri	[2]
49	4	484189	1	6508.5	L. kluyveri	[2]
49	4	1.18328e+06	1	1380.5	L. kluyveri	[2]
49	4	1.0487e+06	1	4576.5	L. kluyveri	[2]
49	4	472386	1	2273	L. kluyveri	[2]
49	4	127845	0	0	L. kluyveri	[2]
49	5	856071	4	3876.5	L. kluyveri	[2]
49	5	1.25963e+06	1	1037.5	L. kluyveri	[2]
49	5	138568	0	0	L. kluyveri	[2]
49	7	1001081	1	1737	L. kluyveri	[2]
49	7	866487	1	2436	L. kluyveri	[2]
49	7	838969	1	3506.5	L. kluyveri	[2]
49	7	1190574	0	0	L. kluyveri	[2]
49	7	692420	0	0	L. kluyveri	[2]
49	7	534294	0	0	L. kluyveri	[2]
LA13	ref_Lakl0A	285390	0	0	L. kluyveri	[2]
LA13	ref_Lakl0A	547520	0	0	L. kluyveri	[2]
LA13	ref_Lakl0A	852074	0	0	L. kluyveri	[2]
LA13	ref_Lakl0B	380626	0	0	L. kluyveri	[2]
LA13	ref_Lakl0B	764496	0	0	L. kluyveri	[2]
LA13	ref_Lakl0B	1.04981e+06	0	0	L. kluyveri	[2]
LA13	ref_Lakl0C	997191	0	0	L. kluyveri	[2]
LA13	ref_Lakl0D	124004	0	0	L. kluyveri	[2]
LA13	ref_Lakl0D	473166	0	0	L. kluyveri	[2]
LA13	ref_Lakl0E	347824	0	0	L. kluyveri	[2]
LA13	ref_Lakl0E	542686	0	0	L. kluyveri	[2]
LA13	ref_Lakl0F	778094	0	0	L. kluyveri	[2]
LA13	ref_Lakl0F	816328	0	0	L. kluyveri	[2]
LA13	ref_Lakl0F	1.22265e+06	0	0	L. kluyveri	[2]
LA13	ref_Lakl0F	1.32283e+06	0	0	L. kluyveri	[2]
LA13	ref_Lakl0F	1.36873e+06	0	0	L. kluyveri	[2]
LA13	ref_Lakl0G	104835	0	0	L. kluyveri	[2]
LA13	ref_Lakl0G	383405	0	0	L. kluyveri	[2]
LA13	ref_Lakl0G	531668	0	0	L. kluyveri	[2]
LA13	ref_Lakl0G	1.68393e+06	0	0	L. kluyveri	[2]
LA13	ref_Lakl0G	1.6928e+06	0	0	L. kluyveri	[2]
LA13	ref_Lakl0H	575244	0	0	L. kluyveri	[2]
LA13	ref_Lakl0H	1939027	0	0	L. kluyveri	[2]
LA13	ref_Lakl0H	2017897	0	0	L. kluyveri	[2]
LA15	ref_Lakl0E	21770.5	0	0	L. kluyveri	[2]
LA15	ref_Lakl0E	682162	0	0	L. kluyveri	[2]
LA15	ref_Lakl0E	1.29372e+06	0	0	L. kluyveri	[2]
LA15	ref_Lakl0G	712953	0	0	L. kluyveri	[2]
LA15	ref_Lakl0G	925016	0	0	L. kluyveri	[2]
LA15	ref_Lakl0H	728083	0	0	L. kluyveri	[2]
LA15	ref_Lakl0B	819589	0	0	L. kluyveri	[2]
LA15	ref_Lakl0C	997858	0	0	L. kluyveri	[2]
LA15	ref_Lakl0D	241082	0	0	L. kluyveri	[2]
LA15	ref_Lakl0D	966676	0	0	L. kluyveri	[2]
LA15	ref_Lakl0D	1.11547e+06	0	0	L. kluyveri	[2]
LA15	ref_Lakl0E	662720	0	0	L. kluyveri	[2]
LA15	ref_Lakl0E	834576	0	0	L. kluyveri	[2]
LA15	ref_Lakl0G	528242	0	0	L. kluyveri	[2]
LA15	ref_Lakl0G	1014227	0	0	L. kluyveri	[2]
LA15	ref_Lakl0H	645731	0	0	L. kluyveri	[2]
LA15	ref_Lakl0C	1.07256e+06	0	0	L. kluyveri	[2]
LA19	ref_Lakl0A	192950	0	0	L. kluyveri	[2]
LA19	ref_Lakl0B	543098	0	0	L. kluyveri	[2]
LA19	ref_Lakl0D	611218	0	0	L. kluyveri	[2]
LA19	ref_Lakl0E	237655	0	0	L. kluyveri	[2]
LA19	ref_Lakl0F	473022	0	0	L. kluyveri	[2]
LA19	ref_Lakl0H	2032436	0	0	L. kluyveri	[2]
LA19	ref_Lakl0E	629164	0	0	L. kluyveri	[2]
LA19	ref_Lakl0F	639704	0	0	L. kluyveri	[2]
LA19	ref_Lakl0H	1.91806e+06	0	0	L. kluyveri	[2]
LA21	ref_Lakl0A	549808	0	0	L. kluyveri	[2]
LA21	ref_Lakl0B	649806	0	0	L. kluyveri	[2]
LA21	ref_Lakl0F	417748	0	0	L. kluyveri	[2]
LA21	ref_Lakl0F	763240	0	0	L. kluyveri	[2]
LA21	ref_Lakl0G	1.56706e+06	0	0	L. kluyveri	[2]
LA21	ref_Lakl0C	1.07256e+06	0	0	L. kluyveri	[2]
LA23	ref_Lakl0A	746136	0	0	L. kluyveri	[2]
LA23	ref_Lakl0B	1015926	0	0	L. kluyveri	[2]
LA23	ref_Lakl0D	1.01441e+06	0	0	L. kluyveri	[2]
LA23	ref_Lakl0E	714762	0	0	L. kluyveri	[2]
LA23	ref_Lakl0B	147341	0	0	L. kluyveri	[2]
LA23	ref_Lakl0B	405955	0	0	L. kluyveri	[2]
LA23	ref_Lakl0C	1.15188e+06	0	0	L. kluyveri	[2]
LA23	ref_Lakl0D	890432	0	0	L. kluyveri	[2]
LA23	ref_Lakl0E	956345	0	0	L. kluyveri	[2]
LA23	ref_Lakl0E	1198762	0	0	L. kluyveri	[2]
LA23	ref_Lakl0F	122492	0	0	L. kluyveri	[2]
LA23	ref_Lakl0F	1323408	0	0	L. kluyveri	[2]
LA23	ref_Lakl0G	141156	0	0	L. kluyveri	[2]
LA23	ref_Lakl0G	386158	0	0	L. kluyveri	[2]
LA23	ref_Lakl0G	846467	0	0	L. kluyveri	[2]
LA23	ref_Lakl0E	19289	0	0	L. kluyveri	[2]
LA24	ref_Lakl0A	240304	0	0	L. kluyveri	[2]
LA24	ref_Lakl0B	940130	0	0	L. kluyveri	[2]
LA24	ref_Lakl0D	470128	0	0	L. kluyveri	[2]
LA24	ref_Lakl0E	1293681	0	0	L. kluyveri	[2]
LA24	ref_Lakl0A	147286	0	0	L. kluyveri	[2]
LA24	ref_Lakl0A	365952	0	0	L. kluyveri	[2]
LA24	ref_Lakl0B	412883	0	0	L. kluyveri	[2]
LA24	ref_Lakl0C	998910	0	0	L. kluyveri	[2]
LA24	ref_Lakl0D	350108	0	0	L. kluyveri	[2]
LA24	ref_Lakl0D	1176475	0	0	L. kluyveri	[2]
LA24	ref_Lakl0E	528276	0	0	L. kluyveri	[2]
LA24	ref_Lakl0E	717556	0	0	L. kluyveri	[2]
LA24	ref_Lakl0G	865170	0	0	L. kluyveri	[2]
LA24	ref_Lakl0G	1.27954e+06	0	0	L. kluyveri	[2]
LA24	ref_Lakl0H	470884	0	0	L. kluyveri	[2]
LA24	ref_Lakl0H	639589	0	0	L. kluyveri	[2]
LA24	ref_Lakl0E	18642	0	0	L. kluyveri	[2]
LA25	ref_Lakl0F	1302810	0	0	L. kluyveri	[2]
LA25	ref_Lakl0A	365004	0	0	L. kluyveri	[2]
LA25	ref_Lakl0D	35262.5	0	0	L. kluyveri	[2]
LA25	ref_Lakl0D	460148	0	0	L. kluyveri	[2]
LA25	ref_Lakl0E	656648	0	0	L. kluyveri	[2]
LA25	ref_Lakl0F	831758	0	0	L. kluyveri	[2]
LA25	ref_Lakl0G	869054	0	0	L. kluyveri	[2]
LA25	ref_Lakl0H	2031162	0	0	L. kluyveri	[2]
LA25	ref_Lakl0E	21770.5	0	0	L. kluyveri	[2]
LA25	ref_Lakl0C	1.07256e+06	0	0	L. kluyveri	[2]
LA25	ref_Lakl0D	682050	0	0	L. kluyveri	[2]
LA26	ref_Lakl0A	284373	0	0	L. kluyveri	[2]
LA26	ref_Lakl0C	972016	0	0	L. kluyveri	[2]
LA26	ref_Lakl0C	1140988	0	0	L. kluyveri	[2]
LA26	ref_Lakl0D	688014	0	0	L. kluyveri	[2]
LA26	ref_Lakl0E	21875	0	0	L. kluyveri	[2]
LA26	ref_Lakl0G	418849	0	0	L. kluyveri	[2]
LA26	ref_Lakl0H	1683218	0	0	L. kluyveri	[2]
LA26	ref_Lakl0H	2.17391e+06	0	0	L. kluyveri	[2]
LA26	ref_Lakl0A	126612	0	0	L. kluyveri	[2]
LA26	ref_Lakl0A	555820	0	0	L. kluyveri	[2]
LA26	ref_Lakl0A	841062	0	0	L. kluyveri	[2]
LA26	ref_Lakl0B	913360	0	0	L. kluyveri	[2]
LA26	ref_Lakl0D	888174	0	0	L. kluyveri	[2]
LA26	ref_Lakl0E	708591	0	0	L. kluyveri	[2]
LA26	ref_Lakl0E	891866	0	0	L. kluyveri	[2]
LA26	ref_Lakl0E	1189007	0	0	L. kluyveri	[2]
LA26	ref_Lakl0F	405744	0	0	L. kluyveri	[2]
LA26	ref_Lakl0F	608354	0	0	L. kluyveri	[2]
LA26	ref_Lakl0F	927913	0	0	L. kluyveri	[2]
LA26	ref_Lakl0F	943153	0	0	L. kluyveri	[2]
LA26	ref_Lakl0G	384444	0	0	L. kluyveri	[2]
LA26	ref_Lakl0G	859073	0	0	L. kluyveri	[2]
LA26	ref_Lakl0H	1493381	0	0	L. kluyveri	[2]
LA26	ref_Lakl0H	1599419	0	0	L. kluyveri	[2]
LA26	ref_Lakl0G	568774	0	0	L. kluyveri	[2]
LA27	ref_Lakl0A	91365	0	0	L. kluyveri	[2]
LA27	ref_Lakl0E	416254	0	0	L. kluyveri	[2]
LA27	ref_Lakl0E	859918	0	0	L. kluyveri	[2]
LA27	ref_Lakl0F	404638	0	0	L. kluyveri	[2]
LA27	ref_Lakl0G	406965	0	0	L. kluyveri	[2]
LA27	ref_Lakl0G	456831	0	0	L. kluyveri	[2]
LA27	ref_Lakl0H	888166	0	0	L. kluyveri	[2]
LA27	ref_Lakl0A	220828	0	0	L. kluyveri	[2]
LA27	ref_Lakl0A	744453	0	0	L. kluyveri	[2]
LA27	ref_Lakl0B	198614	0	0	L. kluyveri	[2]
LA27	ref_Lakl0B	871437	0	0	L. kluyveri	[2]
LA27	ref_Lakl0D	114426	0	0	L. kluyveri	[2]
LA27	ref_Lakl0D	630380	0	0	L. kluyveri	[2]
LA27	ref_Lakl0E	265510	0	0	L. kluyveri	[2]
LA27	ref_Lakl0E	840577	0	0	L. kluyveri	[2]
LA27	ref_Lakl0F	562680	0	0	L. kluyveri	[2]
LA27	ref_Lakl0G	99652	0	0	L. kluyveri	[2]
LA27	ref_Lakl0G	489838	0	0	L. kluyveri	[2]
LA27	ref_Lakl0G	604158	0	0	L. kluyveri	[2]
LA27	ref_Lakl0G	972447	0	0	L. kluyveri	[2]
LA27	ref_Lakl0G	1.44161e+06	0	0	L. kluyveri	[2]
LA27	ref_Lakl0G	1656993	0	0	L. kluyveri	[2]
LA27	ref_Lakl0H	2.1127e+06	0	0	L. kluyveri	[2]
LA27	ref_Lakl0E	712732	0	0	L. kluyveri	[2]
LA27	ref_Lakl0F	825326	0	0	L. kluyveri	[2]
LA27	ref_Lakl0E	11903	0	0	L. kluyveri	[2]
LA39	ref_Lakl0D	265152	0	0	L. kluyveri	[2]
LA39	ref_Lakl0E	11903	0	0	L. kluyveri	[2]
LA39	ref_Lakl0F	1368212	0	0	L. kluyveri	[2]
LA39	ref_Lakl0G	1.13684e+06	0	0	L. kluyveri	[2]
LA39	ref_Lakl0H	1.89015e+06	0	0	L. kluyveri	[2]
LA39	ref_Lakl0A	901685	0	0	L. kluyveri	[2]
LA39	ref_Lakl0D	448662	0	0	L. kluyveri	[2]
LA39	ref_Lakl0D	1137985	0	0	L. kluyveri	[2]
LA39	ref_Lakl0F	145430	0	0	L. kluyveri	[2]
LA39	ref_Lakl0F	733746	0	0	L. kluyveri	[2]
1	ChrA	416328	0	0	L. waltii	[3]
1	ChrA	876143	0	0	L. waltii	[3]
1	ChrA	538199	0	0	L. waltii	[3]
1	ChrA	103308	0	0	L. waltii	[3]
1	ChrE	628826	0	0	L. waltii	[3]
1	ChrE	753404	0	0	L. waltii	[3]
1	ChrG	1299993	0	0	L. waltii	[3]
1	ChrG	1153580	0	0	L. waltii	[3]
1	ChrG	997258	0	0	L. waltii	[3]
1	ChrG	1.22183e+06	0	0	L. waltii	[3]
1	ChrH	664494	0	0	L. waltii	[3]
2	ChrA	734385	0	0	L. waltii	[3]
2	ChrA	105804	0	0	L. waltii	[3]
2	ChrA	656506	0	0	L. waltii	[3]
2	ChrC	142058	0	0	L. waltii	[3]
2	ChrG	215612	0	0	L. waltii	[3]
2	ChrH	385650	0	0	L. waltii	[3]
2	ChrH	884846	0	0	L. waltii	[3]
2	ChrC	889582	1	15245	L. waltii	[3]
2	ChrF	702444	1	2138	L. waltii	[3]
2	ChrF	864241	1	12583	L. waltii	[3]
2	ChrH	393720	1	2190.5	L. waltii	[3]
2	ChrG	710760	4	17291	L. waltii	[3]
3	ChrA	396247	0	0	L. waltii	[3]
3	ChrC	1056712	0	0	L. waltii	[3]
3	ChrF	494618	0	0	L. waltii	[3]
3	ChrH	910516	0	0	L. waltii	[3]
3	ChrA	623459	1	1536	L. waltii	[3]
3	ChrC	454595	1	2978.5	L. waltii	[3]
3	ChrC	755470	1	4223	L. waltii	[3]
3	ChrC	724587	1	1929.5	L. waltii	[3]
3	ChrC	524012	1	621.5	L. waltii	[3]
3	ChrF	776319	1	1680	L. waltii	[3]
3	ChrG	1201862	1	2219	L. waltii	[3]
3	ChrG	1.5037e+06	1	691.5	L. waltii	[3]
3	ChrG	1100715	1	3026	L. waltii	[3]
3	ChrE	376544	8	4517	L. waltii	[3]
4	ChrH	486718	0	0	L. waltii	[3]
4	ChrH	587065	0	0	L. waltii	[3]
4	ChrA	712433	1	1801	L. waltii	[3]
4	ChrA	322566	1	1712	L. waltii	[3]
4	ChrA	459443	1	1711.5	L. waltii	[3]
4	ChrA	130639	1	55	L. waltii	[3]
4	ChrA	634342	1	2433	L. waltii	[3]
4	ChrC	1.05956e+06	1	1563.5	L. waltii	[3]
4	ChrE	648061	1	2302.5	L. waltii	[3]
4	ChrE	1.15466e+06	1	2273	L. waltii	[3]
4	ChrE	895936	1	3119.5	L. waltii	[3]
4	ChrE	475774	1	1860	L. waltii	[3]
4	ChrG	820977	1	960	L. waltii	[3]
4	ChrG	435186	1	1348	L. waltii	[3]
4	ChrG	302749	1	3538.5	L. waltii	[3]
4	ChrH	524080	1	1739.5	L. waltii	[3]
4	ChrH	507387	1	3051.5	L. waltii	[3]
4	ChrH	335547	8	1502.5	L. waltii	[3]
5	ChrE	109944	0	0	L. waltii	[3]
5	ChrG	1.22087e+06	0	0	L. waltii	[3]
5	ChrA	1.08498e+06	1	1971.5	L. waltii	[3]
5	ChrA	861929	1	2086.5	L. waltii	[3]
5	ChrA	1.00953e+06	1	2331	L. waltii	[3]
5	ChrC	713602	1	2403.5	L. waltii	[3]
5	ChrC	792494	1	1683	L. waltii	[3]
5	ChrF	905312	1	1910	L. waltii	[3]
5	ChrF	799669	1	1987.5	L. waltii	[3]
5	ChrG	1.33108e+06	1	3607	L. waltii	[3]
5	ChrG	1.4069e+06	1	1435	L. waltii	[3]
5	ChrH	746225	1	2342.5	L. waltii	[3]
5	ChrH	642036	1	2796	L. waltii	[3]
5	ChrH	547204	1	2239	L. waltii	[3]
6	ChrA	65253.5	0	0	L. waltii	[3]
6	ChrF	162398	0	0	L. waltii	[3]
6	ChrG	1220668	0	0	L. waltii	[3]
6	ChrA	444684	1	2905	L. waltii	[3]
6	ChrA	623701	1	4833.5	L. waltii	[3]
6	ChrA	111109	1	2118.5	L. waltii	[3]
6	ChrE	111152	1	2667	L. waltii	[3]
6	ChrE	473632	1	2298	L. waltii	[3]
6	ChrG	877680	1	3453	L. waltii	[3]
6	ChrG	1.46477e+06	1	2907.5	L. waltii	[3]
6	ChrG	297778	1	3135.5	L. waltii	[3]
6	ChrG	291948	1	2380.5	L. waltii	[3]
6	ChrH	493398	1	3513.5	L. waltii	[3]
6	ChrH	394437	1	2311.5	L. waltii	[3]
6	ChrH	907874	1	5091.5	L. waltii	[3]
6	ChrF	556142	3	860	L. waltii	[3]
8	ChrC	1016005	0	0	L. waltii	[3]
8	ChrG	726636	0	0	L. waltii	[3]
8	ChrA	623690	1	2360.5	L. waltii	[3]
8	ChrC	343871	1	1526.5	L. waltii	[3]
8	ChrE	410378	1	2186	L. waltii	[3]
8	ChrE	1.11287e+06	1	3502.5	L. waltii	[3]
8	ChrF	145347	1	3346	L. waltii	[3]
8	ChrF	618189	1	4053	L. waltii	[3]
8	ChrG	431658	1	5238	L. waltii	[3]
8	ChrG	348446	1	785	L. waltii	[3]
8	ChrH	680826	1	1037	L. waltii	[3]
8	ChrH	609126	1	2442	L. waltii	[3]
8	ChrH	895654	1	3007	L. waltii	[3]
8	ChrG	436833	4	2415.5	L. waltii	[3]
9	ChrC	844148	0	0	L. waltii	[3]
9	ChrA	540392	1	1441	L. waltii	[3]
9	ChrA	808658	1	2524.5	L. waltii	[3]
9	ChrA	454782	1	1073.5	L. waltii	[3]
9	ChrA	425718	1	2995.5	L. waltii	[3]
9	ChrC	822370	1	1177.5	L. waltii	[3]
9	ChrC	661614	1	1103	L. waltii	[3]
9	ChrC	630811	1	4403	L. waltii	[3]
9	ChrC	564507	1	1653.5	L. waltii	[3]
9	ChrC	892287	1	1607	L. waltii	[3]
9	ChrE	581156	1	2032	L. waltii	[3]
9	ChrF	175772	1	1359.5	L. waltii	[3]
9	ChrF	930586	1	3503.5	L. waltii	[3]
9	ChrF	551452	1	1040.5	L. waltii	[3]
9	ChrG	1.30707e+06	1	914.5	L. waltii	[3]
9	ChrG	821086	1	1009	L. waltii	[3]
9	ChrG	1112191	1	3380	L. waltii	[3]
9	ChrH	308424	1	2420.5	L. waltii	[3]
10	ChrA	304521	0	0	L. waltii	[3]
10	ChrE	1.11331e+06	0	0	L. waltii	[3]
10	ChrE	251239	0	0	L. waltii	[3]
10	ChrE	813304	0	0	L. waltii	[3]
10	ChrE	1153615	0	0	L. waltii	[3]
10	ChrG	251888	0	0	L. waltii	[3]
10	ChrG	1193860	0	0	L. waltii	[3]
10	ChrG	1513938	0	0	L. waltii	[3]
10	ChrG	320424	0	0	L. waltii	[3]
10	ChrH	286118	0	0	L. waltii	[3]
10	ChrA	838839	1	4479.5	L. waltii	[3]
10	ChrA	142616	1	3954.5	L. waltii	[3]
10	ChrC	153575	1	2065	L. waltii	[3]
10	ChrC	804386	1	2038	L. waltii	[3]
10	ChrC	579585	1	2384	L. waltii	[3]
10	ChrC	498922	1	1197	L. waltii	[3]
10	ChrE	128935	1	987.5	L. waltii	[3]
10	ChrE	631441	1	558.5	L. waltii	[3]
10	ChrE	362713	1	2702	L. waltii	[3]
10	ChrF	47183.2	1	1972.5	L. waltii	[3]
10	ChrF	940913	1	2915.5	L. waltii	[3]
10	ChrF	18791.8	1	1096.5	L. waltii	[3]
10	ChrG	692834	1	1517	L. waltii	[3]
10	ChrG	1.57442e+06	1	2030	L. waltii	[3]
10	ChrG	864876	1	4073	L. waltii	[3]
10	ChrG	1.25442e+06	1	2665.5	L. waltii	[3]
10	ChrG	359733	1	1090	L. waltii	[3]
10	ChrG	1.10196e+06	1	1572.5	L. waltii	[3]
10	ChrH	694814	1	6181	L. waltii	[3]
10	ChrF	839499	3	61285	L. waltii	[3]
11	ChrA	406400	0	0	L. waltii	[3]
11	ChrE	1130816	0	0	L. waltii	[3]
11	ChrA	958524	1	9220	L. waltii	[3]
11	ChrA	1.0267e+06	1	999	L. waltii	[3]
11	ChrA	593968	1	1304	L. waltii	[3]
11	ChrA	384857	1	2764	L. waltii	[3]
11	ChrA	146411	1	1355.5	L. waltii	[3]
11	ChrH	331420	1	7028	L. waltii	[3]
12	ChrA	53433.5	0	0	L. waltii	[3]
12	ChrC	907066	0	0	L. waltii	[3]
12	ChrC	664130	0	0	L. waltii	[3]
12	ChrE	988894	0	0	L. waltii	[3]
12	ChrE	675018	0	0	L. waltii	[3]
12	ChrH	822672	0	0	L. waltii	[3]
12	ChrH	809236	0	0	L. waltii	[3]
12	ChrA	1.03148e+06	1	1670.5	L. waltii	[3]
12	ChrA	304810	1	799.5	L. waltii	[3]
12	ChrC	807756	1	2208	L. waltii	[3]
12	ChrC	937043	1	1516.5	L. waltii	[3]
12	ChrC	553777	1	4799	L. waltii	[3]
12	ChrE	387656	1	4993.5	L. waltii	[3]
12	ChrE	110013	1	529.5	L. waltii	[3]
12	ChrE	1044473	1	3510	L. waltii	[3]
12	ChrE	514832	1	1831	L. waltii	[3]
12	ChrG	839459	1	1666.5	L. waltii	[3]
12	ChrG	874292	1	2710.5	L. waltii	[3]
12	ChrG	682722	1	1687	L. waltii	[3]
12	ChrG	1.36009e+06	1	1826.5	L. waltii	[3]
12	ChrH	863736	1	996.5	L. waltii	[3]
12	ChrH	651680	1	2731	L. waltii	[3]
12	ChrH	1.05955e+06	1	2521.5	L. waltii	[3]
13	ChrC	138532	0	0	L. waltii	[3]
13	ChrG	85512.5	0	0	L. waltii	[3]
13	ChrH	261690	0	0	L. waltii	[3]
13	ChrA	847337	1	1794.5	L. waltii	[3]
13	ChrA	969642	1	2308	L. waltii	[3]
13	ChrC	884590	1	833.5	L. waltii	[3]
13	ChrC	893010	1	632.5	L. waltii	[3]
13	ChrC	517848	1	1096.5	L. waltii	[3]
13	ChrF	173997	1	931.5	L. waltii	[3]
13	ChrG	533668	1	5501.5	L. waltii	[3]
13	ChrG	615205	1	1845.5	L. waltii	[3]
13	ChrG	1062631	1	1348	L. waltii	[3]
13	ChrG	1.27475e+06	1	5411.5	L. waltii	[3]
13	ChrH	683541	1	4155.5	L. waltii	[3]
13	ChrH	583266	1	1792	L. waltii	[3]
13	ChrH	642765	1	4826.5	L. waltii	[3]
13	ChrA	1.03077e+06	2	2317	L. waltii	[3]
13	ChrA	914173	8	2713.5	L. waltii	[3]
14	ChrA	727262	0	0	L. waltii	[3]
14	ChrE	816695	0	0	L. waltii	[3]
14	ChrG	1.41182e+06	0	0	L. waltii	[3]
14	ChrG	965222	0	0	L. waltii	[3]
14	ChrA	272579	1	5421	L. waltii	[3]
14	ChrC	898960	1	1726	L. waltii	[3]
14	ChrC	884434	1	1102.5	L. waltii	[3]
14	ChrC	876191	1	1567.5	L. waltii	[3]
14	ChrC	652382	1	2589.5	L. waltii	[3]
14	ChrC	439390	1	2838	L. waltii	[3]
14	ChrC	378103	1	1178.5	L. waltii	[3]
14	ChrE	779810	1	1405	L. waltii	[3]
14	ChrE	1.12542e+06	1	3364.5	L. waltii	[3]
14	ChrE	937906	1	1667	L. waltii	[3]
14	ChrE	789394	1	3082.5	L. waltii	[3]
14	ChrF	494739	1	1929.5	L. waltii	[3]
14	ChrF	954300	1	693.5	L. waltii	[3]
14	ChrG	1.30553e+06	1	4493.5	L. waltii	[3]
14	ChrG	642499	1	1641.5	L. waltii	[3]
14	ChrG	1.32169e+06	1	1369.5	L. waltii	[3]
14	ChrG	1.47724e+06	1	1867.5	L. waltii	[3]
14	ChrH	313082	1	1024	L. waltii	[3]
14	ChrH	567948	1	1999.5	L. waltii	[3]
15	ChrC	748864	0	0	L. waltii	[3]
15	ChrF	791229	0	0	L. waltii	[3]
15	ChrH	759312	0	0	L. waltii	[3]
15	ChrH	328753	0	0	L. waltii	[3]
15	ChrH	1.11026e+06	0	0	L. waltii	[3]
15	ChrA	198872	1	2389.5	L. waltii	[3]
15	ChrA	623417	1	2297.5	L. waltii	[3]
15	ChrC	713288	1	2085	L. waltii	[3]
15	ChrE	679908	1	225	L. waltii	[3]
15	ChrE	677034	1	1188	L. waltii	[3]
15	ChrE	681158	1	1627.5	L. waltii	[3]
15	ChrE	739196	1	1535.5	L. waltii	[3]
15	ChrE	647718	1	1800	L. waltii	[3]
15	ChrE	1.07563e+06	1	2786	L. waltii	[3]
15	ChrE	787141	1	992.5	L. waltii	[3]
15	ChrG	1.24895e+06	1	2548.5	L. waltii	[3]
15	ChrG	1.40377e+06	1	3489	L. waltii	[3]
15	ChrG	553809	1	2681	L. waltii	[3]
15	ChrG	815576	1	1148	L. waltii	[3]
15	ChrG	433562	1	3163	L. waltii	[3]
15	ChrG	1339687	1	3225	L. waltii	[3]
15	ChrG	208321	1	3804	L. waltii	[3]
15	ChrG	419160	1	3515	L. waltii	[3]
15	ChrH	862215	1	3904.5	L. waltii	[3]
15	ChrH	529694	1	2681.5	L. waltii	[3]
15	ChrH	847683	1	2795	L. waltii	[3]
15	ChrA	321104	4	2689.5	L. waltii	[3]
16	ChrH	822504	0	0	L. waltii	[3]
16	ChrH	809212	0	0	L. waltii	[3]
16	ChrH	262324	0	0	L. waltii	[3]
16	ChrA	103364	1	2190.5	L. waltii	[3]
16	ChrA	718018	1	1338.5	L. waltii	[3]
16	ChrA	466044	1	797	L. waltii	[3]
16	ChrA	210453	1	1809	L. waltii	[3]
16	ChrA	441730	1	496.5	L. waltii	[3]
16	ChrC	784274	1	3950.5	L. waltii	[3]
16	ChrF	474532	1	5130	L. waltii	[3]
16	ChrF	851596	1	4100.5	L. waltii	[3]
16	ChrF	508902	1	1509	L. waltii	[3]
16	ChrG	1.21282e+06	1	1665.5	L. waltii	[3]
16	ChrG	1.17569e+06	1	1227.5	L. waltii	[3]
16	ChrG	1427016	1	1331	L. waltii	[3]
16	ChrG	1.52042e+06	1	1986	L. waltii	[3]
16	ChrH	892925	1	2254	L. waltii	[3]
16	ChrH	642611	1	1270.5	L. waltii	[3]
16	ChrH	681668	1	7830.5	L. waltii	[3]
16	ChrH	876526	1	2231	L. waltii	[3]
16	ChrG	841506	3	5260.5	L. waltii	[3]
17	ChrA	436066	0	0	L. waltii	[3]
17	ChrE	454778	0	0	L. waltii	[3]
17	ChrG	820581	0	0	L. waltii	[3]
17	ChrH	664017	0	0	L. waltii	[3]
17	ChrA	448616	1	4226	L. waltii	[3]
17	ChrC	885147	1	871.5	L. waltii	[3]
17	ChrC	427429	1	947.5	L. waltii	[3]
17	ChrF	791748	1	1497	L. waltii	[3]
17	ChrF	178116	1	3798.5	L. waltii	[3]
17	ChrG	798912	1	1633.5	L. waltii	[3]
17	ChrG	1.13079e+06	1	2839.5	L. waltii	[3]
17	ChrH	632998	1	10556.5	L. waltii	[3]
17	ChrH	258403	1	397	L. waltii	[3]
17	ChrH	742356	1	1411	L. waltii	[3]
18	ChrC	719764	0	0	L. waltii	[3]
18	ChrC	717217	0	0	L. waltii	[3]
18	ChrG	1323591	0	0	L. waltii	[3]
18	ChrG	1153057	0	0	L. waltii	[3]
18	ChrA	637537	1	1990	L. waltii	[3]
18	ChrC	661550	1	1386.5	L. waltii	[3]
18	ChrC	160140	1	1230	L. waltii	[3]
18	ChrC	830928	1	1943	L. waltii	[3]
18	ChrC	391232	1	696.5	L. waltii	[3]
18	ChrC	580584	1	1825	L. waltii	[3]
18	ChrE	800247	1	802	L. waltii	[3]
18	ChrE	1.02919e+06	1	2210	L. waltii	[3]
18	ChrE	647233	1	2358	L. waltii	[3]
18	ChrE	1157409	1	2717	L. waltii	[3]
18	ChrE	1.07531e+06	1	4281	L. waltii	[3]
18	ChrE	450942	1	1618.5	L. waltii	[3]
18	ChrF	727437	1	996.5	L. waltii	[3]
18	ChrF	754052	1	1946	L. waltii	[3]
18	ChrG	1.23338e+06	1	2121.5	L. waltii	[3]
18	ChrG	414005	1	1195.5	L. waltii	[3]
18	ChrH	490801	1	2577	L. waltii	[3]
18	ChrH	679420	1	2017.5	L. waltii	[3]
18	ChrH	398254	1	1386	L. waltii	[3]
18	ChrH	648441	1	2836.5	L. waltii	[3]
18	ChrH	917489	1	2187	L. waltii	[3]
18	ChrE	770020	3	1512.5	L. waltii	[3]
19	ChrA	171092	0	0	L. waltii	[3]
19	ChrA	1057928	0	0	L. waltii	[3]
19	ChrE	602630	0	0	L. waltii	[3]
19	ChrG	1.15305e+06	0	0	L. waltii	[3]
19	ChrG	1332011	0	0	L. waltii	[3]
19	ChrH	486024	0	0	L. waltii	[3]
19	ChrA	429574	1	824	L. waltii	[3]
19	ChrA	453276	1	1362.5	L. waltii	[3]
19	ChrA	836505	1	7530.5	L. waltii	[3]
19	ChrA	304880	1	6764.5	L. waltii	[3]
19	ChrC	429224	1	4016	L. waltii	[3]
19	ChrC	668014	1	1741	L. waltii	[3]
19	ChrC	1057065	1	2297	L. waltii	[3]
19	ChrE	1.14367e+06	1	1886	L. waltii	[3]
19	ChrF	728270	1	1161	L. waltii	[3]
19	ChrF	883780	1	3709.5	L. waltii	[3]
19	ChrF	558415	1	3115.5	L. waltii	[3]
19	ChrG	1.50413e+06	1	1355	L. waltii	[3]
19	ChrG	868947	1	2200.5	L. waltii	[3]
19	ChrG	760682	1	2681	L. waltii	[3]
19	ChrH	430578	1	649	L. waltii	[3]
19	ChrH	1.06266e+06	1	1360.5	L. waltii	[3]
19	ChrH	440122	1	810.5	L. waltii	[3]
20	ChrA	527014	0	0	L. waltii	[3]
20	ChrA	626554	0	0	L. waltii	[3]
20	ChrC	712246	0	0	L. waltii	[3]
20	ChrC	454930	0	0	L. waltii	[3]
20	ChrC	553216	0	0	L. waltii	[3]
20	ChrF	767441	0	0	L. waltii	[3]
20	ChrG	434149	0	0	L. waltii	[3]
20	ChrG	1329365	0	0	L. waltii	[3]
20	ChrH	809264	0	0	L. waltii	[3]
20	ChrH	822558	0	0	L. waltii	[3]
20	ChrA	1095759	1	1258	L. waltii	[3]
20	ChrA	919394	1	1119	L. waltii	[3]
20	ChrC	904907	1	1397.5	L. waltii	[3]
20	ChrC	378645	1	2587	L. waltii	[3]
20	ChrC	862984	1	2209	L. waltii	[3]
20	ChrE	124428	1	3368	L. waltii	[3]
20	ChrE	597607	1	2285.5	L. waltii	[3]
20	ChrF	620727	1	3579.5	L. waltii	[3]
20	ChrG	1.48703e+06	1	1865.5	L. waltii	[3]
20	ChrG	815467	1	1709	L. waltii	[3]
20	ChrH	398577	1	2072	L. waltii	[3]
20	ChrH	876447	1	1544	L. waltii	[3]
20	ChrH	746210	1	2377	L. waltii	[3]
20	ChrH	315382	1	1382	L. waltii	[3]
21	ChrA	1.04614e+06	0	0	L. waltii	[3]
21	ChrA	169790	0	0	L. waltii	[3]
21	ChrC	1.09642e+06	0	0	L. waltii	[3]
21	ChrF	935493	0	0	L. waltii	[3]
21	ChrF	454244	0	0	L. waltii	[3]
21	ChrG	640996	0	0	L. waltii	[3]
21	ChrG	1488343	0	0	L. waltii	[3]
21	ChrH	1063147	0	0	L. waltii	[3]
21	ChrH	312920	0	0	L. waltii	[3]
21	ChrH	723762	0	0	L. waltii	[3]
21	ChrH	640214	0	0	L. waltii	[3]
21	ChrA	1.00455e+06	1	1868.5	L. waltii	[3]
21	ChrC	823775	1	2957.5	L. waltii	[3]
21	ChrC	704187	1	2970	L. waltii	[3]
21	ChrC	1.06009e+06	1	3795.5	L. waltii	[3]
21	ChrC	207798	1	2227	L. waltii	[3]
21	ChrE	1.07426e+06	1	1637.5	L. waltii	[3]
21	ChrE	649622	1	5253	L. waltii	[3]
21	ChrE	1.01158e+06	1	2005.5	L. waltii	[3]
21	ChrE	766600	1	1431	L. waltii	[3]
21	ChrE	1.15685e+06	1	2809.5	L. waltii	[3]
21	ChrE	411840	1	1010	L. waltii	[3]
21	ChrF	765448	1	86194	L. waltii	[3]
21	ChrG	719978	1	2567.5	L. waltii	[3]
21	ChrG	880566	1	3331.5	L. waltii	[3]
21	ChrG	560492	1	4088.5	L. waltii	[3]
21	ChrG	1.36999e+06	1	1568.5	L. waltii	[3]
21	ChrG	1.27817e+06	1	3804.5	L. waltii	[3]
21	ChrH	1.03004e+06	1	2147	L. waltii	[3]
21	ChrH	260532	1	1212	L. waltii	[3]
21	ChrH	634684	1	2892	L. waltii	[3]
21	ChrH	809271	2	820	L. waltii	[3]
21	ChrA	467005	4	362360	L. waltii	[3]
22	ChrA	53974.5	0	0	L. waltii	[3]
22	ChrA	920090	0	0	L. waltii	[3]
22	ChrA	849582	0	0	L. waltii	[3]
22	ChrA	141651	0	0	L. waltii	[3]
22	ChrA	880333	0	0	L. waltii	[3]
22	ChrA	624532	0	0	L. waltii	[3]
22	ChrE	647872	0	0	L. waltii	[3]
22	ChrG	1221013	0	0	L. waltii	[3]
22	ChrH	809738	0	0	L. waltii	[3]
22	ChrH	555304	0	0	L. waltii	[3]
22	ChrH	822504	0	0	L. waltii	[3]
22	ChrA	258199	1	1783	L. waltii	[3]
22	ChrE	830194	1	1605	L. waltii	[3]
22	ChrE	498644	1	6653	L. waltii	[3]
22	ChrF	560445	1	3467.5	L. waltii	[3]
22	ChrF	635585	1	1326	L. waltii	[3]
22	ChrG	708038	1	2728.5	L. waltii	[3]
22	ChrG	1584081	1	1455	L. waltii	[3]
22	ChrH	1.01846e+06	1	1505.5	L. waltii	[3]
22	ChrH	830896	1	4822.5	L. waltii	[3]
23	ChrA	710950	0	0	L. waltii	[3]
23	ChrC	283746	0	0	L. waltii	[3]
23	ChrC	382089	0	0	L. waltii	[3]
23	ChrF	16147	0	0	L. waltii	[3]
23	ChrG	957416	0	0	L. waltii	[3]
23	ChrH	398154	0	0	L. waltii	[3]
23	ChrH	298798	0	0	L. waltii	[3]
23	ChrA	1.01521e+06	1	1578	L. waltii	[3]
23	ChrA	384657	1	1795.5	L. waltii	[3]
23	ChrC	892032	1	1325	L. waltii	[3]
23	ChrC	714322	1	2287	L. waltii	[3]
23	ChrC	483934	1	1418	L. waltii	[3]
23	ChrC	568438	1	4528	L. waltii	[3]
23	ChrE	474259	1	1729.5	L. waltii	[3]
23	ChrF	816855	1	936.5	L. waltii	[3]
23	ChrF	910716	1	1283	L. waltii	[3]
23	ChrG	436246	1	3070	L. waltii	[3]
23	ChrG	1.42207e+06	1	1456.5	L. waltii	[3]
23	ChrG	221283	1	1878.5	L. waltii	[3]
23	ChrH	917814	1	2403.5	L. waltii	[3]
24	ChrA	672004	0	0	L. waltii	[3]
24	ChrC	326598	0	0	L. waltii	[3]
24	ChrE	985256	0	0	L. waltii	[3]
24	ChrE	1161193	0	0	L. waltii	[3]
24	ChrF	176217	0	0	L. waltii	[3]
24	ChrH	610892	0	0	L. waltii	[3]
24	ChrH	707480	0	0	L. waltii	[3]
24	ChrA	1.06231e+06	1	1669.5	L. waltii	[3]
24	ChrA	868923	1	1794	L. waltii	[3]
24	ChrA	1.08108e+06	1	3464.5	L. waltii	[3]
24	ChrA	432351	1	1653.5	L. waltii	[3]
24	ChrC	1.05987e+06	1	3072.5	L. waltii	[3]
24	ChrC	689998	1	850	L. waltii	[3]
24	ChrC	603807	1	951.5	L. waltii	[3]
24	ChrC	892577	1	1026.5	L. waltii	[3]
24	ChrC	1114197	1	3459	L. waltii	[3]
24	ChrC	507060	1	1308	L. waltii	[3]
24	ChrE	744420	1	1450	L. waltii	[3]
24	ChrG	1230520	1	3586	L. waltii	[3]
24	ChrG	1082317	1	1874	L. waltii	[3]
24	ChrG	1.2869e+06	1	2612	L. waltii	[3]
24	ChrG	679869	1	539.5	L. waltii	[3]
24	ChrG	208560	1	3248.5	L. waltii	[3]
24	ChrG	289284	1	2619	L. waltii	[3]
24	ChrG	1.19696e+06	1	1182.5	L. waltii	[3]
24	ChrH	807434	1	1883.5	L. waltii	[3]
24	ChrH	668532	1	5272.5	L. waltii	[3]
24	ChrF	965051	2	3809	L. waltii	[3]
25	ChrC	553464	0	0	L. waltii	[3]
25	ChrE	1.16169e+06	0	0	L. waltii	[3]
25	ChrE	986052	0	0	L. waltii	[3]
25	ChrF	755240	0	0	L. waltii	[3]
25	ChrF	550772	0	0	L. waltii	[3]
25	ChrG	1.33069e+06	0	0	L. waltii	[3]
25	ChrH	809726	0	0	L. waltii	[3]
25	ChrH	636128	0	0	L. waltii	[3]
25	ChrH	822402	0	0	L. waltii	[3]
25	ChrH	355386	0	0	L. waltii	[3]
25	ChrA	836235	1	4417.5	L. waltii	[3]
25	ChrA	234660	1	2749	L. waltii	[3]
25	ChrA	528216	1	2435	L. waltii	[3]
25	ChrA	790559	1	5341.5	L. waltii	[3]
25	ChrC	661789	1	2069.5	L. waltii	[3]
25	ChrC	450624	1	2762	L. waltii	[3]
25	ChrC	564106	1	851.5	L. waltii	[3]
25	ChrC	822279	1	996	L. waltii	[3]
25	ChrC	905518	1	1542.5	L. waltii	[3]
25	ChrE	1.03836e+06	1	2592	L. waltii	[3]
25	ChrE	373425	1	1425	L. waltii	[3]
25	ChrF	870245	1	2436.5	L. waltii	[3]
25	ChrF	578399	1	2522.5	L. waltii	[3]
25	ChrG	821278	1	1393.5	L. waltii	[3]
25	ChrG	1201260	1	1828	L. waltii	[3]
25	ChrG	517158	1	1861.5	L. waltii	[3]
25	ChrG	877362	1	3567.5	L. waltii	[3]
25	ChrG	414161	1	1507.5	L. waltii	[3]
25	ChrG	1.4868e+06	1	2316	L. waltii	[3]
25	ChrG	1.15313e+06	1	4532.5	L. waltii	[3]
25	ChrH	748205	1	2035	L. waltii	[3]
25	ChrH	547089	1	1051.5	L. waltii	[3]
25	ChrH	877128	1	2980.5	L. waltii	[3]
26	ChrA	437078	1	1262	L. waltii	[3]
26	ChrA	297006	1	2423	L. waltii	[3]
26	ChrA	623118	1	2218	L. waltii	[3]
26	ChrA	235203	1	1860.5	L. waltii	[3]
26	ChrC	556834	1	6465	L. waltii	[3]
26	ChrC	665531	1	2628	L. waltii	[3]
26	ChrC	123453	1	1191.5	L. waltii	[3]
26	ChrC	365793	1	6108.5	L. waltii	[3]
26	ChrE	800117	1	2894.5	L. waltii	[3]
26	ChrE	504153	1	1245.5	L. waltii	[3]
26	ChrE	645452	1	6127.5	L. waltii	[3]
26	ChrF	786348	1	2071.5	L. waltii	[3]
26	ChrF	880578	1	1776.5	L. waltii	[3]
26	ChrG	1.17544e+06	1	1530.5	L. waltii	[3]
26	ChrG	922838	1	1865.5	L. waltii	[3]
26	ChrG	838566	1	2885	L. waltii	[3]
26	ChrG	1.10424e+06	1	1398.5	L. waltii	[3]
26	ChrH	1.11786e+06	1	6386.5	L. waltii	[3]
26	ChrH	1.1238e+06	1	1307.5	L. waltii	[3]
26	ChrH	307284	1	1342	L. waltii	[3]
27	ChrC	828160	0	0	L. waltii	[3]
27	ChrE	493775	0	0	L. waltii	[3]
27	ChrA	231360	1	1239	L. waltii	[3]
27	ChrA	562795	1	1099.5	L. waltii	[3]
27	ChrC	552947	1	1035.5	L. waltii	[3]
27	ChrE	870808	1	1851	L. waltii	[3]
27	ChrE	670005	1	1327	L. waltii	[3]
27	ChrE	416069	1	607.5	L. waltii	[3]
27	ChrF	511043	1	1402.5	L. waltii	[3]
27	ChrG	1105347	1	1226	L. waltii	[3]
27	ChrG	1405219	1	1999	L. waltii	[3]
27	ChrG	1.30398e+06	1	347	L. waltii	[3]
27	ChrG	775548	1	1069.5	L. waltii	[3]
27	ChrG	1248763	1	2170	L. waltii	[3]
27	ChrG	1492934	1	2536	L. waltii	[3]
27	ChrG	683299	1	2871.5	L. waltii	[3]
27	ChrH	678803	1	1058.5	L. waltii	[3]
27	ChrH	377094	1	3467	L. waltii	[3]
28	ChrC	936284	0	0	L. waltii	[3]
28	ChrE	998248	0	0	L. waltii	[3]
28	ChrG	1.22464e+06	0	0	L. waltii	[3]
28	ChrG	1.22143e+06	0	0	L. waltii	[3]
28	ChrA	386340	1	901.5	L. waltii	[3]
28	ChrC	802474	1	3066	L. waltii	[3]
28	ChrC	1.09857e+06	1	2436.5	L. waltii	[3]
28	ChrC	190390	1	417.5	L. waltii	[3]
28	ChrC	715246	1	1744	L. waltii	[3]
28	ChrC	356085	1	2496.5	L. waltii	[3]
28	ChrE	1.15865e+06	1	4896.5	L. waltii	[3]
28	ChrG	546829	1	925	L. waltii	[3]
28	ChrG	1211013	1	2349	L. waltii	[3]
28	ChrG	347584	1	511	L. waltii	[3]
28	ChrG	269469	1	2251	L. waltii	[3]
28	ChrG	1.15353e+06	1	1821	L. waltii	[3]
28	ChrH	675064	1	2766.5	L. waltii	[3]
28	ChrH	749200	1	595	L. waltii	[3]
29	ChrA	382721	1	1928.5	L. waltii	[3]
29	ChrA	198621	1	2337	L. waltii	[3]
29	ChrA	220727	1	2178.5	L. waltii	[3]
29	ChrC	800807	1	1288	L. waltii	[3]
29	ChrC	546585	1	3133.5	L. waltii	[3]
29	ChrC	417746	1	1836.5	L. waltii	[3]
29	ChrG	1.19678e+06	1	2660	L. waltii	[3]
29	ChrH	385628	1	470	L. waltii	[3]
29	ChrH	1.03424e+06	1	1748.5	L. waltii	[3]
29	ChrC	715674	8	3087	L. waltii	[3]
30	ChrH	666054	0	0	L. waltii	[3]
30	ChrA	708653	1	3101.5	L. waltii	[3]
30	ChrA	459474	1	2154	L. waltii	[3]
30	ChrE	603403	1	876.5	L. waltii	[3]
30	ChrE	713550	1	9726.5	L. waltii	[3]
30	ChrF	871484	1	882.5	L. waltii	[3]
30	ChrG	1.17398e+06	1	1428	L. waltii	[3]
30	ChrG	1.20366e+06	1	2161.5	L. waltii	[3]
30	ChrG	1.32483e+06	1	2427.5	L. waltii	[3]
30	ChrG	963060	1	3664.5	L. waltii	[3]
30	ChrG	1.11155e+06	1	2217.5	L. waltii	[3]
30	ChrH	339210	1	2655	L. waltii	[3]
30	ChrH	917419	1	1199	L. waltii	[3]
30	ChrH	675564	1	2203	L. waltii	[3]
30	ChrC	627310	4	2666	L. waltii	[3]
31	ChrA	108198	0	0	L. waltii	[3]
31	ChrC	405699	0	0	L. waltii	[3]
31	ChrE	875682	0	0	L. waltii	[3]
31	ChrE	595624	0	0	L. waltii	[3]
31	ChrE	674054	0	0	L. waltii	[3]
31	ChrF	942370	0	0	L. waltii	[3]
31	ChrH	822400	0	0	L. waltii	[3]
31	ChrH	809795	0	0	L. waltii	[3]
31	ChrA	1.0318e+06	1	2312.5	L. waltii	[3]
31	ChrA	1.0153e+06	1	1354.5	L. waltii	[3]
31	ChrA	478333	1	912.5	L. waltii	[3]
31	ChrC	175052	1	3154	L. waltii	[3]
31	ChrC	351311	1	3476.5	L. waltii	[3]
31	ChrC	819874	1	996.5	L. waltii	[3]
31	ChrC	738050	1	1779	L. waltii	[3]
31	ChrC	532190	1	1239	L. waltii	[3]
31	ChrC	685312	1	2090	L. waltii	[3]
31	ChrE	781003	1	2365	L. waltii	[3]
31	ChrF	644093	1	648	L. waltii	[3]
31	ChrF	722726	1	599	L. waltii	[3]
31	ChrG	774886	1	2467.5	L. waltii	[3]
31	ChrG	1501583	1	3453	L. waltii	[3]
31	ChrG	1.47326e+06	1	1895.5	L. waltii	[3]
31	ChrG	1.24876e+06	1	1513.5	L. waltii	[3]
31	ChrH	798764	1	2411	L. waltii	[3]
31	ChrH	876164	1	2110	L. waltii	[3]
31	ChrH	614639	1	2365.5	L. waltii	[3]
31	ChrH	1112684	1	255	L. waltii	[3]
31	ChrH	516417	1	3050.5	L. waltii	[3]
31	ChrH	361436	1	675	L. waltii	[3]
32	ChrA	308674	0	0	L. waltii	[3]
32	ChrA	142366	0	0	L. waltii	[3]
32	ChrA	684232	0	0	L. waltii	[3]
32	ChrE	105550	0	0	L. waltii	[3]
32	ChrG	1.41556e+06	0	0	L. waltii	[3]
32	ChrH	292256	0	0	L. waltii	[3]
32	ChrA	383078	1	1827	L. waltii	[3]
32	ChrA	564258	1	4295	L. waltii	[3]
32	ChrC	1.0597e+06	1	3478.5	L. waltii	[3]
32	ChrC	824240	1	5212.5	L. waltii	[3]
32	ChrE	413544	1	2709	L. waltii	[3]
32	ChrE	977766	1	5127	L. waltii	[3]
32	ChrE	604728	1	1773	L. waltii	[3]
32	ChrE	678839	1	891.5	L. waltii	[3]
32	ChrE	720641	1	11938	L. waltii	[3]
32	ChrE	505335	1	932.5	L. waltii	[3]
32	ChrE	674592	1	1234.5	L. waltii	[3]
32	ChrF	965429	1	3990	L. waltii	[3]
32	ChrF	817572	1	1421.5	L. waltii	[3]
32	ChrG	797208	1	1734.5	L. waltii	[3]
32	ChrG	1193622	1	1266	L. waltii	[3]
32	ChrG	1.36918e+06	1	1327	L. waltii	[3]
32	ChrG	82655.8	1	2833.5	L. waltii	[3]
32	ChrG	181876	1	2315	L. waltii	[3]
32	ChrG	1431809	1	2545	L. waltii	[3]
32	ChrH	917367	1	1901.5	L. waltii	[3]
32	ChrH	326112	1	1289	L. waltii	[3]
32	ChrH	396170	1	3013.5	L. waltii	[3]
32	ChrH	893314	8	1475	L. waltii	[3]
33	ChrG	177756	0	0	L. waltii	[3]
33	ChrA	623475	1	2181	L. waltii	[3]
33	ChrA	291238	1	1396	L. waltii	[3]
33	ChrA	385740	1	2996	L. waltii	[3]
33	ChrC	435542	1	1963.5	L. waltii	[3]
33	ChrE	436986	1	1620	L. waltii	[3]
33	ChrE	496970	1	929	L. waltii	[3]
33	ChrF	869619	1	952.5	L. waltii	[3]
33	ChrF	574171	1	421.5	L. waltii	[3]
33	ChrF	945856	1	821.5	L. waltii	[3]
33	ChrG	813262	1	1746	L. waltii	[3]
33	ChrH	306872	1	1649	L. waltii	[3]
33	ChrH	609126	1	2442	L. waltii	[3]
33	ChrH	663892	1	884.5	L. waltii	[3]
33	ChrH	716255	1	2627	L. waltii	[3]
34	ChrA	383698	0	0	L. waltii	[3]
34	ChrC	1.1084e+06	0	0	L. waltii	[3]
34	ChrE	975460	0	0	L. waltii	[3]
34	ChrE	955320	0	0	L. waltii	[3]
34	ChrG	89779.5	0	0	L. waltii	[3]
34	ChrA	566496	1	893	L. waltii	[3]
34	ChrA	210970	1	2727	L. waltii	[3]
34	ChrA	28489.5	1	1108	L. waltii	[3]
34	ChrC	445068	1	3922.5	L. waltii	[3]
34	ChrC	893010	1	632.5	L. waltii	[3]
34	ChrC	518317	1	1995.5	L. waltii	[3]
34	ChrC	1.02865e+06	1	1510.5	L. waltii	[3]
34	ChrC	787413	1	2441.5	L. waltii	[3]
34	ChrC	282726	1	596	L. waltii	[3]
34	ChrC	511108	1	1572	L. waltii	[3]
34	ChrC	544929	1	1098.5	L. waltii	[3]
34	ChrE	500387	1	3735.5	L. waltii	[3]
34	ChrE	65033	1	748	L. waltii	[3]
34	ChrE	392808	1	2428	L. waltii	[3]
34	ChrF	722676	1	499	L. waltii	[3]
34	ChrF	766674	1	3877.5	L. waltii	[3]
34	ChrG	434840	1	1125	L. waltii	[3]
34	ChrG	334417	1	1809	L. waltii	[3]
34	ChrG	1.3613e+06	1	2583.5	L. waltii	[3]
34	ChrG	842920	1	1122	L. waltii	[3]
34	ChrH	602880	1	2554	L. waltii	[3]
34	ChrH	634598	1	2875	L. waltii	[3]
34	ChrH	337729	1	2577.5	L. waltii	[3]
34	ChrH	472320	1	3401	L. waltii	[3]
34	ChrH	1.10253e+06	1	1594.5	L. waltii	[3]
34	ChrH	544380	1	1150	L. waltii	[3]
34	ChrC	267166	3	1785.5	L. waltii	[3]
34	ChrE	814540	3	4206	L. waltii	[3]
35	ChrG	434544	0	0	L. waltii	[3]
35	ChrA	623569	1	2602	L. waltii	[3]
35	ChrA	647448	1	1474	L. waltii	[3]
35	ChrA	1.01668e+06	1	4282.5	L. waltii	[3]
35	ChrC	617333	1	1840.5	L. waltii	[3]
35	ChrE	476110	1	1846	L. waltii	[3]
35	ChrF	739775	1	2879	L. waltii	[3]
35	ChrF	632516	1	402	L. waltii	[3]
35	ChrF	755801	1	2107.5	L. waltii	[3]
35	ChrG	874420	1	2465	L. waltii	[3]
35	ChrG	1.36901e+06	1	986.5	L. waltii	[3]
35	ChrH	798847	1	1765.5	L. waltii	[3]
35	ChrH	681063	1	800.5	L. waltii	[3]
35	ChrH	642928	1	2941	L. waltii	[3]
36	ChrA	622285	0	0	L. waltii	[3]
36	ChrC	1.08596e+06	0	0	L. waltii	[3]
36	ChrE	674780	0	0	L. waltii	[3]
36	ChrA	1.03146e+06	1	1391.5	L. waltii	[3]
36	ChrA	286690	1	2777	L. waltii	[3]
36	ChrA	315914	1	3023.5	L. waltii	[3]
36	ChrA	132892	1	3342.5	L. waltii	[3]
36	ChrC	800925	1	1524	L. waltii	[3]
36	ChrC	381606	1	1041.5	L. waltii	[3]
36	ChrC	673822	1	1976	L. waltii	[3]
36	ChrE	430723	1	2685	L. waltii	[3]
36	ChrF	727338	1	702	L. waltii	[3]
36	ChrF	708189	1	1033.5	L. waltii	[3]
36	ChrG	663841	1	1719.5	L. waltii	[3]
36	ChrG	937465	1	9653	L. waltii	[3]
36	ChrG	692739	1	1421.5	L. waltii	[3]
36	ChrG	1.28702e+06	1	1407.5	L. waltii	[3]
36	ChrG	800764	1	1750	L. waltii	[3]
36	ChrG	1211327	1	1721	L. waltii	[3]
36	ChrG	338377	1	1041.5	L. waltii	[3]
36	ChrH	390526	1	1539.5	L. waltii	[3]
36	ChrH	877356	1	2230.5	L. waltii	[3]
36	ChrH	848943	1	1646	L. waltii	[3]
37	ChrA	404222	0	0	L. waltii	[3]
37	ChrA	839148	1	2246	L. waltii	[3]
37	ChrA	319632	1	3004.5	L. waltii	[3]
37	ChrA	276602	1	1228.5	L. waltii	[3]
37	ChrC	872317	1	2696	L. waltii	[3]
37	ChrC	895005	1	1287	L. waltii	[3]
37	ChrF	515054	1	2389	L. waltii	[3]
37	ChrF	797524	1	1733	L. waltii	[3]
37	ChrG	1307395	1	1123	L. waltii	[3]
37	ChrG	1.19691e+06	1	1053	L. waltii	[3]
37	ChrG	781584	1	5407	L. waltii	[3]
37	ChrG	1.43678e+06	1	1660.5	L. waltii	[3]
37	ChrH	491904	1	2101.5	L. waltii	[3]
37	ChrH	753424	1	3346	L. waltii	[3]
37	ChrH	582185	1	1846.5	L. waltii	[3]
37	ChrH	637103	1	2991.5	L. waltii	[3]
38	ChrC	845472	0	0	L. waltii	[3]
38	ChrE	135516	0	0	L. waltii	[3]
38	ChrA	773154	1	1785	L. waltii	[3]
38	ChrA	384033	1	3518.5	L. waltii	[3]
38	ChrC	338198	1	4358	L. waltii	[3]
38	ChrC	799414	1	2325.5	L. waltii	[3]
38	ChrC	555446	1	3964	L. waltii	[3]
38	ChrC	204278	1	1647.5	L. waltii	[3]
38	ChrE	128471	1	1448	L. waltii	[3]
38	ChrE	470625	1	1636.5	L. waltii	[3]
38	ChrE	505805	1	2894.5	L. waltii	[3]
38	ChrF	509922	1	4091.5	L. waltii	[3]
38	ChrF	868367	1	1184	L. waltii	[3]
38	ChrG	963310	1	4163.5	L. waltii	[3]
38	ChrG	770288	1	6680	L. waltii	[3]
38	ChrG	633612	1	5234	L. waltii	[3]
38	ChrG	554093	1	499.5	L. waltii	[3]
38	ChrG	1180423	1	876	L. waltii	[3]
38	ChrG	822338	1	3514.5	L. waltii	[3]
38	ChrG	457087	1	1889.5	L. waltii	[3]
38	ChrG	1.1027e+06	1	941	L. waltii	[3]
38	ChrH	892532	1	2968.5	L. waltii	[3]
38	ChrH	389814	1	1542	L. waltii	[3]
38	ChrH	644864	8	5595	L. waltii	[3]
39	ChrC	809227	0	0	L. waltii	[3]
39	ChrA	643771	1	1495.5	L. waltii	[3]
39	ChrA	294102	1	1284	L. waltii	[3]
39	ChrA	173255	1	4327	L. waltii	[3]
39	ChrC	1059216	1	1877	L. waltii	[3]
39	ChrE	1.06071e+06	1	954	L. waltii	[3]
39	ChrE	938142	1	778	L. waltii	[3]
39	ChrF	116198	1	1913.5	L. waltii	[3]
39	ChrG	1101312	1	3021	L. waltii	[3]
39	ChrG	763229	1	1027.5	L. waltii	[3]
39	ChrG	433948	1	4307.5	L. waltii	[3]
39	ChrG	1.33068e+06	1	975	L. waltii	[3]
39	ChrG	1368958	1	884	L. waltii	[3]
39	ChrH	693524	1	4018	L. waltii	[3]
40	ChrG	1377776	0	0	L. waltii	[3]
40	ChrH	822398	0	0	L. waltii	[3]
40	ChrH	809294	0	0	L. waltii	[3]
40	ChrH	886478	0	0	L. waltii	[3]
40	ChrA	1.04025e+06	1	3035	L. waltii	[3]
40	ChrC	343949	1	1179.5	L. waltii	[3]
40	ChrC	579847	1	1430.5	L. waltii	[3]
40	ChrC	278177	1	3863.5	L. waltii	[3]
40	ChrF	164772	1	1782	L. waltii	[3]
40	ChrF	18821.2	1	1236.5	L. waltii	[3]
40	ChrF	829598	1	1087	L. waltii	[3]
40	ChrF	727581	1	1588.5	L. waltii	[3]
40	ChrF	697421	1	3219.5	L. waltii	[3]
40	ChrG	882701	1	657	L. waltii	[3]
40	ChrG	1447535	1	359	L. waltii	[3]
40	ChrG	813082	1	2350.5	L. waltii	[3]
40	ChrG	737868	1	4900	L. waltii	[3]
40	ChrH	512691	1	7412	L. waltii	[3]
40	ChrH	314934	1	1926.5	L. waltii	[3]
40	ChrH	454849	1	2500	L. waltii	[3]
41	ChrE	1111093	0	0	L. waltii	[3]
41	ChrH	635684	0	0	L. waltii	[3]
41	ChrH	781161	0	0	L. waltii	[3]
41	ChrA	634365	1	2499.5	L. waltii	[3]
41	ChrA	757276	1	692.5	L. waltii	[3]
41	ChrA	1.08011e+06	1	2106	L. waltii	[3]
41	ChrA	501418	1	615.5	L. waltii	[3]
41	ChrC	166902	1	3721.5	L. waltii	[3]
41	ChrC	241545	1	4923.5	L. waltii	[3]
41	ChrE	675111	1	1627.5	L. waltii	[3]
41	ChrE	473878	1	3709	L. waltii	[3]
41	ChrE	372082	1	1555	L. waltii	[3]
41	ChrE	499446	1	2917.5	L. waltii	[3]
41	ChrF	971326	1	2721	L. waltii	[3]
41	ChrF	78296.2	1	3247.5	L. waltii	[3]
41	ChrF	895819	1	2971.5	L. waltii	[3]
41	ChrG	434966	1	4208.5	L. waltii	[3]
41	ChrG	1.32618e+06	1	2912.5	L. waltii	[3]
41	ChrG	1520262	1	1512	L. waltii	[3]
41	ChrG	963326	1	4085	L. waltii	[3]
41	ChrH	389100	1	1311	L. waltii	[3]
41	ChrH	1.12572e+06	1	2659.5	L. waltii	[3]
41	ChrA	854652	3	1862	L. waltii	[3]
41	ChrE	585833	4	3510.5	L. waltii	[3]
42	ChrA	1086803	0	0	L. waltii	[3]
42	ChrE	874814	0	0	L. waltii	[3]
42	ChrE	1.1301e+06	0	0	L. waltii	[3]
42	ChrF	629709	0	0	L. waltii	[3]
42	ChrG	814230	0	0	L. waltii	[3]
42	ChrG	1.2411e+06	0	0	L. waltii	[3]
42	ChrG	1.50305e+06	0	0	L. waltii	[3]
42	ChrH	669762	0	0	L. waltii	[3]
42	ChrA	127179	1	1289	L. waltii	[3]
42	ChrA	713274	1	1328.5	L. waltii	[3]
42	ChrA	205082	1	1403.5	L. waltii	[3]
42	ChrA	562624	1	759	L. waltii	[3]
42	ChrC	124444	1	1197	L. waltii	[3]
42	ChrC	831074	1	2382	L. waltii	[3]
42	ChrC	704705	1	1934.5	L. waltii	[3]
42	ChrC	892347	1	1606.5	L. waltii	[3]
42	ChrC	580882	1	3018.5	L. waltii	[3]
42	ChrE	652505	1	2218.5	L. waltii	[3]
42	ChrE	604002	1	2154.5	L. waltii	[3]
42	ChrE	1.16004e+06	1	2138	L. waltii	[3]
42	ChrF	161968	1	727	L. waltii	[3]
42	ChrF	958208	1	1732	L. waltii	[3]
42	ChrG	860209	1	2953.5	L. waltii	[3]
42	ChrG	320664	1	3242	L. waltii	[3]
42	ChrG	1.23132e+06	1	2128	L. waltii	[3]
42	ChrG	974634	1	909	L. waltii	[3]
42	ChrG	729416	1	2005	L. waltii	[3]
43	ChrC	798826	0	0	L. waltii	[3]
43	ChrA	107762	1	2629	L. waltii	[3]
43	ChrA	307596	1	420	L. waltii	[3]
43	ChrC	1.04112e+06	1	1240.5	L. waltii	[3]
43	ChrC	381605	1	2025.5	L. waltii	[3]
43	ChrC	950268	1	4023	L. waltii	[3]
43	ChrC	860843	1	3844	L. waltii	[3]
43	ChrC	451571	1	910.5	L. waltii	[3]
43	ChrE	1155030	1	1214	L. waltii	[3]
43	ChrE	359350	1	1672.5	L. waltii	[3]
43	ChrE	787230	1	1245.5	L. waltii	[3]
43	ChrE	366853	1	2134.5	L. waltii	[3]
43	ChrF	943232	1	2255.5	L. waltii	[3]
43	ChrG	1.20962e+06	1	1701.5	L. waltii	[3]
43	ChrG	1.29114e+06	1	4240	L. waltii	[3]
43	ChrG	1.64424e+06	1	1148.5	L. waltii	[3]
43	ChrG	188864	1	2168	L. waltii	[3]
43	ChrG	516135	1	1628.5	L. waltii	[3]
43	ChrG	1.39176e+06	1	4029.5	L. waltii	[3]
43	ChrH	1.03491e+06	1	1805.5	L. waltii	[3]
43	ChrH	262866	1	1781.5	L. waltii	[3]
43	ChrH	545426	1	1384	L. waltii	[3]
43	ChrG	1496166	2	4500	L. waltii	[3]
44	ChrA	450684	0	0	L. waltii	[3]
44	ChrH	809248	0	0	L. waltii	[3]
44	ChrH	822406	0	0	L. waltii	[3]
44	ChrA	622970	1	1172	L. waltii	[3]
44	ChrC	446192	1	3982	L. waltii	[3]
44	ChrE	927344	1	1122.5	L. waltii	[3]
44	ChrE	364539	1	614.5	L. waltii	[3]
44	ChrE	576383	1	2479.5	L. waltii	[3]
44	ChrE	861711	1	1972.5	L. waltii	[3]
44	ChrF	493986	1	423.5	L. waltii	[3]
44	ChrF	727389	1	1558	L. waltii	[3]
44	ChrF	557551	1	1264	L. waltii	[3]
44	ChrF	527382	1	2147.5	L. waltii	[3]
44	ChrG	1306836	1	1880	L. waltii	[3]
44	ChrG	822209	1	3256	L. waltii	[3]
44	ChrG	1.10045e+06	1	3317.5	L. waltii	[3]
44	ChrH	849802	1	955	L. waltii	[3]
44	ChrH	361484	1	253	L. waltii	[3]
44	ChrG	1330200	8	386	L. waltii	[3]
45	ChrC	799178	0	0	L. waltii	[3]
45	ChrG	1.29326e+06	0	0	L. waltii	[3]
45	ChrA	899044	1	1530.5	L. waltii	[3]
45	ChrC	373500	1	1552	L. waltii	[3]
45	ChrC	730434	1	652.5	L. waltii	[3]
45	ChrC	713826	1	3280	L. waltii	[3]
45	ChrC	1103003	1	2489	L. waltii	[3]
45	ChrC	596757	1	1001.5	L. waltii	[3]
45	ChrC	370783	1	1595.5	L. waltii	[3]
45	ChrE	472654	1	637.5	L. waltii	[3]
45	ChrE	952063	1	1020.5	L. waltii	[3]
45	ChrE	1.11443e+06	1	2430.5	L. waltii	[3]
45	ChrG	737371	1	1652	L. waltii	[3]
45	ChrG	706369	1	2852.5	L. waltii	[3]
45	ChrG	456700	1	912	L. waltii	[3]
45	ChrH	1.05098e+06	1	4426.5	L. waltii	[3]
46	ChrC	517319	0	0	L. waltii	[3]
46	ChrA	914338	1	2382.5	L. waltii	[3]
46	ChrA	538599	1	2144.5	L. waltii	[3]
46	ChrG	256618	1	2351.5	L. waltii	[3]
46	ChrG	1.50347e+06	1	2231	L. waltii	[3]
46	ChrG	1.30727e+06	1	3140	L. waltii	[3]
46	ChrG	902696	1	1290	L. waltii	[3]
46	ChrH	798773	1	910.5	L. waltii	[3]
46	ChrF	46955	4	3277	L. waltii	[3]
47	ChrG	503444	0	0	L. waltii	[3]
47	ChrA	1.04233e+06	1	1111.5	L. waltii	[3]
47	ChrA	753226	1	2809.5	L. waltii	[3]
47	ChrC	564654	1	909	L. waltii	[3]
47	ChrC	718056	1	1294.5	L. waltii	[3]
47	ChrC	971570	1	173126	L. waltii	[3]
47	ChrH	705989	1	184658	L. waltii	[3]
47	ChrH	1.04076e+06	1	1081	L. waltii	[3]
47	ChrH	874451	1	67109.5	L. waltii	[3]
47	ChrC	487586	3	59467	L. waltii	[3]
47	ChrC	284359	4	323118	L. waltii	[3]
47	ChrE	251414	4	367287	L. waltii	[3]
47	ChrG	1133718	4	350253	L. waltii	[3]
47	ChrG	736620	4	330864	L. waltii	[3]
48	ChrH	822406	0	0	L. waltii	[3]
48	ChrH	809294	0	0	L. waltii	[3]
48	ChrC	801998	1	623	L. waltii	[3]
48	ChrC	713606	1	1230	L. waltii	[3]
48	ChrC	769379	1	1546.5	L. waltii	[3]
48	ChrC	907655	1	1531.5	L. waltii	[3]
48	ChrE	647478	1	2280.5	L. waltii	[3]
48	ChrE	1159596	1	3332	L. waltii	[3]
48	ChrH	874850	1	2905.5	L. waltii	[3]
48	ChrH	894849	1	1666.5	L. waltii	[3]
48	ChrH	361696	1	4417.5	L. waltii	[3]
49	ChrA	672146	0	0	L. waltii	[3]
49	ChrE	14741.5	0	0	L. waltii	[3]
49	ChrH	822672	0	0	L. waltii	[3]
49	ChrH	809294	0	0	L. waltii	[3]
49	ChrA	212927	1	1945.5	L. waltii	[3]
49	ChrA	1.03138e+06	1	1229.5	L. waltii	[3]
49	ChrA	1.08459e+06	1	881.5	L. waltii	[3]
49	ChrA	405070	1	1696.5	L. waltii	[3]
49	ChrE	595386	1	1137.5	L. waltii	[3]
49	ChrF	809293	1	1386.5	L. waltii	[3]
49	ChrG	761985	1	1460.5	L. waltii	[3]
49	ChrG	883099	1	1388.5	L. waltii	[3]
49	ChrG	1.17525e+06	1	1441	L. waltii	[3]
49	ChrG	821986	1	1972.5	L. waltii	[3]
49	ChrH	841750	1	1706	L. waltii	[3]
50	ChrA	32158	0	0	L. waltii	[3]
50	ChrE	800223	0	0	L. waltii	[3]
50	ChrE	724574	0	0	L. waltii	[3]
50	ChrG	648655	0	0	L. waltii	[3]
50	ChrC	368441	1	1960.5	L. waltii	[3]
50	ChrC	384914	1	1453.5	L. waltii	[3]
50	ChrC	850440	1	2010.5	L. waltii	[3]
50	ChrE	471878	1	1857.5	L. waltii	[3]
50	ChrE	1.08226e+06	1	2204.5	L. waltii	[3]
50	ChrE	596402	1	1861.5	L. waltii	[3]
50	ChrF	961197	1	5147.5	L. waltii	[3]
50	ChrG	266887	1	3767.5	L. waltii	[3]
50	ChrH	693514	1	3581	L. waltii	[3]
50	ChrH	362765	1	2279	L. waltii	[3]
50	ChrH	330002	1	4191.5	L. waltii	[3]
50	ChrH	546898	1	1234	L. waltii	[3]
[truncated: 17,223 more rows]
