# Supplementary material for: Multiple independent losses of crossover interference during yeast evolutionary history
Source: PLoS Genet. 2024 Sep 26;20(9):e1011426. doi: 10.1371/journal.pgen.1011426 (PMC11460703; doi:10.1371/journal.pgen.1011426)
Supplement: S4 Table — A) List of crossover hotspots and coldspots in K. lactis. B) List of genes within the GO term "DNA repair". DNA repair genes associated with CO coldspots highlighted in blue. (XLSX) [file pgen.1011426.s004.xlsx]

## Sheet: S4 Table
S4 Table A: List of crossover hotspots and cloldspots in K. lactis.
Chr	Start	Stop	Type
1	305000	309999	Hotspot
1	395000	399999	Hotspot
1	520000	524999	Hotspot
1	575000	579999	Hotspot
1	620000	624999	Hotspot
1	675000	679999	Hotspot
1	680000	684999	Hotspot
1	695000	699999	Hotspot
1	705000	709999	Hotspot
1	805000	809999	Hotspot
1	880000	884999	Hotspot
2	1135000	1139999	Hotspot
2	1250000	1254999	Hotspot
2	1335000	1339999	Hotspot
2	1445000	1449999	Hotspot
2	1470000	1474999	Hotspot
3	1315000	1319999	Hotspot
3	1470000	1474999	Hotspot
3	1510000	1514999	Hotspot
3	1610000	1614999	Hotspot
3	1680000	1684999	Hotspot
3	1685000	1689999	Hotspot
3	1735000	1739999	Hotspot
4	185000	189999	Hotspot
4	930000	934999	Hotspot
4	1055000	1059999	Hotspot
4	1200000	1204999	Hotspot
4	1205000	1209999	Hotspot
4	1210000	1214999	Hotspot
5	830000	834999	Hotspot
5	1070000	1074999	Hotspot
5	1075000	1079999	Hotspot
5	1100000	1104999	Hotspot
5	1130000	1134999	Hotspot
5	1310000	1314999	Hotspot
5	1320000	1324999	Hotspot
6	680000	684999	Hotspot
6	865000	869999	Hotspot
6	985000	989999	Hotspot
1	20000	39999	Coldspot
1	60000	79999	Coldspot
1	920000	939999	Coldspot
1	940000	959999	Coldspot
2	60000	79999	Coldspot
2	120000	139999	Coldspot
2	1600000	1619999	Coldspot
3	20000	39999	Coldspot
3	160000	179999	Coldspot
3	180000	199999	Coldspot
3	240000	259999	Coldspot
3	1760000	1779999	Coldspot
4	0	19999	Coldspot
4	240000	259999	Coldspot
4	1400000	1419999	Coldspot
4	1500000	1519999	Coldspot
4	1520000	1539999	Coldspot
4	1680000	1699999	Coldspot
5	260000	279999	Coldspot
5	360000	379999	Coldspot
5	840000	859999	Coldspot
5	860000	879999	Coldspot
5	1800000	1819999	Coldspot
5	2200000	2219999	Coldspot
6	0	19999	Coldspot
6	260000	279999	Coldspot
6	1080000	1099999	Coldspot
6	1560000	1579999	Coldspot
6	2320000	2339999	Coldspot
6	2460000	2479999	Coldspot
6	2480000	2499999	Coldspot
S4 Table B: List of genes within the Go term "DNA repair". DNA repair genes associated with crossover cold spots highlighted in blue.
Locus	Start	Stop	GO_SLIM_term	Description
KLLA0A00440g	37133	38201	DNA repair	similar to uniprot|Q753L8 Ashbya gossypii AFR294W AFR294Wp and weakly similar to YIL154C uniprot|P32351 Saccharomyces cerevisiae YIL154C IMP2' Transcriptional activator involved in maintenance of ion homeostasis and protection against DNA damage caused by bleomycin and other oxidants contains a C-terminal leucine-rich repeat
KLLA0A00462g	38765	39827	DNA repair	similar to uniprot|P40454 Saccharomyces cerevisiae YIL153W RRD1 Resistant to Rapamycin Deletion
KLLA0A00572g	51264	53081	DNA repair	similar to uniprot|P32354 Saccharomyces cerevisiae YIL150C MCM10 Essential chromatin-associated protein involved in the initiation of DNA replication
KLLA0A00737g	72232	73981	DNA repair	similar to uniprot|P53064 Saccharomyces cerevisiae YGL244W RTF1 Subunit of the RNA polymerase II-associated Paf1 complex directly or indirectly regulates DNA-binding properties of Spt15p (TATA box-binding protein) and relative activities of different TATA elements
KLLA0A01320g	118368	120123	DNA repair	weakly similar to uniprot|P40028 Saccharomyces cerevisiae YER041W YEN1 Protein of unknown function has similarity to endonuclease Rth1p potentially phosphorylated by Cdc28p
KLLA0A01386g	125584	126721	DNA repair	weakly similar to uniprot|P40026 Saccharomyces cerevisiae YER038C KRE29 Essential protein of unknown function heterozygous mutant shows haploinsufficiency in K1 killer toxin resistance
KLLA0A01848g	167885	169823	DNA repair	similar to uniprot|Q04049 YDR419W Saccharomyces cerevisiae RAD30 DNA polymerase eta involved in the predominantly error-free bypass replication of DNA lesions
KLLA0A03069g	271515	274203	DNA repair	highly similar to uniprot|P32863 Saccharomyces cerevisiae YGL163C RAD54 DNA-dependent ATPase stimulates strand exchange by modifying the topology of double- stranded DNA involved in the recombinational repair of double-strand breaks in DNA during vegetative growth and meiosis member of the SWI/SNF family
KLLA0A03960g	352855	353796	DNA repair	similar to uniprot|P39735 Saccharomyces cerevisiae YAL027W
KLLA0A04752g	425609	426824	DNA repair	highly similar to uniprot|Q01939 Saccharomyces cerevisiae YGL048C RPT6 One of six ATPases of the 19S regulatory particle of the 26S proteasome involved in the degradation of ubiquitinated substrates
KLLA0A05324g	478336	482674	DNA repair	weakly similar to uniprot|P38859 Saccharomyces cerevisiae YHR164C DNA2 Essential tripartite DNA replication factor with single-stranded DNA-dependent ATPase ATP-dependent nuclease and helicase activities required for Okazaki fragment processing involved in DNA repair pathways potential Cdc28p substrate
KLLA0A05665g	529963	531700	DNA repair	similar to uniprot|P33753 Saccharomyces cerevisiae YKR056W TRM2 tRNA methyltransferase 5-methylates the uridine residue at position 54 of tRNAs and may also have a role in tRNA stabilization or maturation previously thought to be an endo-exonuclease
KLLA0A06490g	588023	588374	DNA repair	similar to uniprot|P26755 Saccharomyces cerevisiae YJL173C RFA3 Subunit of heterotrimeric Replication Factor A (RF-A) which is a highly conserved single-stranded DNA binding protein involved in DNA replication repair and recombination
KLLA0A06974g	630571	631459	DNA repair	similar to uniprot|Q757W2 Ashbya gossypii AEL100W YNG2 Chromatin modification-related protein YNG2 and some similarities with YHR090C uniprot|P38806 Saccharomyces cerevisiae YHR090C YNG2 Yeast homolog of mammalian Ing1 NuA4 histone acetyltransferase complex component
KLLA0A07359g	657935	659990	DNA repair	similar to uniprot|P53632 Saccharomyces cerevisiae YOL115W TRF4 DNA polymerase sigma involved in mitotic chromsome condensation
KLLA0A07997g	711230	712958	DNA repair	similar to uniprot|P06779 Saccharomyces cerevisiae YJR052W RAD7 Protein that recognizes and binds damaged DNA in an ATP-dependent manner (with Rad16p) during nucleotide excision repair subunit of Nucleotide Excision Repair Factor 4 (NEF4)
KLLA0A08756g	767755	769534	DNA repair	similar to uniprot|P39705 Saccharomyces cerevisiae YAR002W NUP60 Subunit of the nuclear pore complex (NPC) functions to anchor Nup2p to the NPC in a dynamic process that is controlled by the nucleoplasmic concentration of Gsp1p-GTP potential Cdc28p substrate
KLLA0A08844g	774641	776507	DNA repair	similar to uniprot|P22336 Saccharomyces cerevisiae YAR007C RFA1 Subunit of heterotrimeric Replication Factor A (RF-A) which is a highly conserved single-stranded DNA binding protein involved in DNA replication repair and recombination
KLLA0A09427g	821243	824279	DNA repair	similar to uniprot|P07276 Saccharomyces cerevisiae YGR258C RAD2 Single-stranded DNA endonuclease cleaves single-stranded DNA during nucleotide excision repair to excise damaged DNA subunit of Nucleotide Excision Repair Factor 3 (NEF3) homolog of human XPG protein
KLLA0A11033g	955277	956798	DNA repair	weakly similar to uniprot|P25615 Saccharomyces cerevisiae YCR014C POL4 Probable homolog of mammalian DNA polymerase beta may function in double-stranded DNA break repair DNA polymerase IV
KLLA0A11440g	990778	991606	DNA repair	weakly similar to uniprot|P39995 Saccharomyces cerevisiae YEL018W EAF5 Esa1p-associated factor, subunit of the NuA4 acetyltransferase complex
KLLA0A11462g	991844	992615	DNA repair	similar to uniprot|P38632 Saccharomyces cerevisiae YEL019C MMS21 Protein involved in DNA repair mutants are sensitive to the alkylating agent methyl methanesulfonate and show increased spontaneous mutation and mitotic recombination
KLLA0A11594g	998887	1003480	DNA repair	similar to uniprot|P53552 Saccharomyces cerevisiae YNL139C RLR1 Required for LacZ RNA expression from certain plasmids suppressor of the Transcriptional (T) defect of Hpr1 (H) by Overexpression (O) plays a role in transcription elongation by RNA polymerase II Involved in transcription
KLLA0A11682g	1008959	1010168	DNA repair	some similarities with uniprot|P53911 Saccharomyces cerevisiae YNL136W EAF7 Subunit of the NuA4 histone acetyltransferase complex which acetylates the N-terminal tails of histones H4 and H2A
KLLA0B00891g	68241	71352	DNA repair	similar to uniprot|P27692 YML010W Saccharomyces cerevisiae SPT5 Protein that forms a complex with Spt4p and mediates both activation and inhibition of transcription elongation
KLLA0B00913g	71669	72200	DNA repair	similar to uniprot|Q04231 Saccharomyces cerevisiae YML011C
KLLA0B01265g	100413	101430	DNA repair	similar to uniprot|P12887 YML021C Saccharomyces cerevisiae UNG1 uracil DNA glycosylase
KLLA0B01287g	101770	103489	DNA repair	similar to uniprot|Q04089 YDR440W Saccharomyces cerevisiae DOT1 Nucleosomal histone H3-Lys79 methylase
KLLA0B01331g	104648	106199	DNA repair	weakly similar to uniprot|Q03718 Saccharomyces cerevisiae YML023C NSE5 Protein required for cell viability
KLLA0B02981g	267797	269789	DNA repair	similar to uniprot|Q07457 Saccharomyces cerevisiae YDL074C BRE1 E3 ubiquitin ligase for Rad6p required for the ubiquitination of histone H2B recruitment of Rad6p to promoter chromatin and subsequent methylation of histone H3 (on L4 and L79) contains RING finger domain
KLLA0B03113g	282502	284488	DNA repair	similar to uniprot|P35817 Saccharomyces cerevisiae YLR399C BDF1 Protein involved in transcription initiation at TATA-containing promoters associates with the basal transcription factor TFIID contains two bromodomains corresponds to the C-terminal region of mammalian TAF1 redundant with Bdf2p
KLLA0B05159g	466881	468075	DNA repair	similar to uniprot|P53397 Saccharomyces cerevisiae YML060W OGG1 Mitochondrial glycosylase/lyase that specifically excises 7 8-dihydro-8-oxoguanine residues located opposite cytosine or thymine residues in DNA repairs oxidative damage to mitochondrial DNA
KLLA0B06644g	586590	587406	DNA repair	similar to uniprot|P43605 Saccharomyces cerevisiae YFR027W ECO1 Acetyltransferase required for the establishment of sister chromatid cohesion during DNA replication but not for its maintenance during G2 and M phases also required for postreplicative double-strand break repair interacts with Chl1p
KLLA0B07095g	617329	617965	DNA repair	highly similar to uniprot|Q12488 Saccharomyces cerevisiae YDR013W PSF1 Subunit of the GINS complex (Sld5p Psf1p Psf2p Psf3p) which binds to DNA replication origins and facilitates assembly of the DNA replication machinery
KLLA0B08327g	742204	746809	DNA repair	similar to uniprot|P22082 Saccharomyces cerevisiae YOR290C SNF2 involved in the coordinate regulation of phospholipid synthesis transcriptional regulator
KLLA0B08569g	756557	757571	DNA repair	similar to uniprot|Q12004 Saccharomyces cerevisiae YPR056W
KLLA0B09240g	810177	812574	DNA repair	highly similar to uniprot|P31244 Saccharomyces cerevisiae YBR114W RAD16 Protein that recognizes and binds damaged DNA in an ATP-dependent manner (with Rad7p) during nucleotide excision repair subunit of Nucleotide Excision Repair Factor 4 (NEF4) member of the SWI/SNF family
KLLA0B09790g	855326	856214	DNA repair	highly similar to uniprot|P00546 Saccharomyces cerevisiae YBR160W CDC28 Catalytic subunit of the main cell cycle cyclin-dependent kinase (CDK) alternately associates with G1 cyclins (CLNs) and G2/M cyclins (CLBs) which direct the CDK to specific substrates
KLLA0B10120g	886186	887233	DNA repair	some similarities with uniprot|Q06674 Saccharomyces cerevisiae YDR317W
KLLA0B11099g	972829	975658	DNA repair	similar to uniprot|Q01454 Saccharomyces cerevisiae YPR135W CTF4 Chromatin-associated protein required for sister chromatid cohesion interacts with DNA polymerase alpha (Pol1p) and may link DNA synthesis to sister chromatid cohesion
KLLA0B12056g	1056187	1056469	DNA repair	highly similar to uniprot|P11632 Saccharomyces cerevisiae YPR052C NHP6A High-mobility group non-histone chromatin protein functionally redundant with Nhp6Bp homologous to mammalian high mobility group proteins 1 and 2 acts to recruit transcription factor Rcs1p to certain promoters
KLLA0B12078g	1056993	1057770	DNA repair	highly similar to uniprot|P15873 Saccharomyces cerevisiae YBR088C POL30 Proliferating cell nuclear antigen (PCNA) functions as the sliding clamp for DNA polymerase delta may function as a docking site for other proteins required for mitotic and meiotic chromosomal DNA replication and for DNA repair
KLLA0B12221g	1066807	1067875	DNA repair	highly similar to uniprot|P38251 Saccharomyces cerevisiae YBR087W RFC5 Subunit of heteropentameric Replication factor C (RF-C) which is a DNA binding protein and ATPase that acts as a clamp loader of the proliferating cell nuclear antigen (PCNA) processivity factor for DNA polymerases delta and epsilon
KLLA0B13211g	1155756	1158504	DNA repair	similar to uniprot|Q06488 Saccharomyces cerevisiae YLR357W RSC2 One of 15 subunits of the 'Remodel the Structure of Chromatin' (RSC) complex required for expression of mid-late sporulation-specific genes contains two essential bromodomains a bromo-adjacent homology (BAH) domain and an AT hook
KLLA0B13541g	1184199	1184715	DNA repair	similar to uniprot|P38751 Saccharomyces cerevisiae YHL006C SHU1 Protein involved in recombination
KLLA0B13739g	1201316	1203608	DNA repair	similar to uniprot|P49956 Saccharomyces cerevisiae YMR078C CTF18 Subunit of a complex with Ctf8p that shares some subunits with Replication Factor C and is required for sister chromatid cohesion may have overlapping functions with Rad24p in the DNA damage replication checkpoint
KLLA0B13992g	1230396	1231455	DNA repair	similar to uniprot|P40348 Saccharomyces cerevisiae YJR068W RFC2 Subunit of heteropentameric Replication factor C (RF-C) which is a DNA binding protein and ATPase that acts as a clamp loader of the proliferating cell nuclear antigen (PCNA) processivity factor for DNA polymerases delta and epsilon
KLLA0B14410g	1264615	1266736	DNA repair	similar to uniprot|P36037 Saccharomyces cerevisiae YKL213C DOA1 WD repeat protein required for ubiquitin- mediated protein degradation forms complex with Cdc48p plays a role in controlling cellular ubiquitin concentration also promotes efficient NHEJ in postdiauxic/stationary phase
KLLA0C00484g	35396	38174	DNA repair	weakly similar to uniprot|P25588 Saccharomyces cerevisiae YCL061C MRC1 S-phase checkpoint protein found at replication forks required for DNA replication also required for Rad53p activation during DNA replication stress where it forms a replication-pausing complex with Tof1p and is phosphorylated by Mec1p protein involved in replication checkpoint
KLLA0C02255g	189082	192571	DNA repair	similar to uniprot|P53840 Saccharomyces cerevisiae YNL273W TOF1 Protein that interacts with topoisomerase I
KLLA0C02585g	229273	235831	DNA repair	similar to uniprot|P21951 Saccharomyces cerevisiae YNL262W POL2 Catalytic subunit of DNA polymerase epsilon one of the major chromosomal DNA replication polymerases characterized by processivity and proofreading exonuclease activity also involved in DNA synthesis during DNA repair,
KLLA0C02915g	251279	255170	DNA repair	similar to uniprot|P12753 Saccharomyces cerevisiae YNL250W RAD50 Subunit of MRX complex with Mre11p and Xrs2p involved in processing double-strand DNA breaks in vegetative cells initiation of meiotic DSBs telomere maintenance and nonhomologous end joining
KLLA0C03047g	274324	275247	DNA repair	similar to uniprot|P53853 Saccharomyces cerevisiae YNL246W VPS75
KLLA0C03718g	339644	340607	DNA repair	highly similar to uniprot|P40339 Saccharomyces cerevisiae YOL094C RFC4 Subunit of heteropentameric Replication factor C (RF-C) which is a DNA binding protein and ATPase that acts as a clamp loader of the proliferating cell nuclear antigen (PCNA) processivity factor for DNA polymerases delta and epsilon
KLLA0C04103g	372752	374447	DNA repair	weakly similar to uniprot|Q03465 Saccharomyces cerevisiae YDL020C RPN4 Transcription factor that stimulates expression of proteasome genes Rpn4p levels are in turn regulated by the 26S proteasome in a negative feedback control mechanism RPN4 is transcriptionally regulated by various stress responses
KLLA0C04345g	397898	399326	DNA repair	similar to uniprot|P06243 Saccharomyces cerevisiae YDL017W CDC7 DDK (Dbf4-dependent kinase) catalytic subunit required for firing origins and replication fork progression in mitosis through phosphorylation of Mcm2-7p complexes and Cdc45p kinase activity correlates with cyclical DBF4 expression
KLLA0C05632g	503483	503978	DNA repair	highly similar to uniprot|P06104 Saccharomyces cerevisiae YGL058W RAD6 Ubiquitin-conjugating enzyme (E2) involved in postreplication repair (with Rad18p) sporulation telomere silencing and ubiquitin-mediated N- end rule protein degradation (with Ubr1p)
KLLA0C05786g	517345	517720	DNA repair	similar to uniprot|P38633 Saccharomyces cerevisiae YGL127C SOH1 Protein with sequence similarity to RNA polymerases; interacts with a DNA repair protein, Rad5p, in the two-hybrid system; may provide a link between recombination in direct repeats and transcription
KLLA0C06182g	544280	548840	DNA repair	similar to uniprot|Q75CF0 Ashbya gossypii ACL004W ACL004Wp and weakly similar to YOL004W uniprot|P22579 Saccharomyces cerevisiae YOL004W SIN3 DNA binding protein involved in transcriptional regulation
KLLA0C06226g	550682	552461	DNA repair	similar to uniprot|P32807 Saccharomyces cerevisiae YMR284W YKU70 Forms heterodimer with Yku80p known as Ku binds chromosome ends and is involved in maintaining normal telomere length and structure in addition to participating in the formation of silent chromatin at telomere-proximal genes
KLLA0C06930g	600875	602960	DNA repair	similar to uniprot|P32829 Saccharomyces cerevisiae YMR224C MRE11 Subunit of a complex with Rad50p and Xrs2p (RMX complex) that functions in repair of DNA double- strand breaks and in telomere stability exhibits nuclease activity that appears to be required for RMX function widely conserved
KLLA0C08756g	765846	767130	DNA repair	similar to uniprot|Q75EN0 Ashbya gossypii AAR049C RAD18 Postreplication repair ubiquitin-protein ligase E3 RAD18 and weakly similar to YCR066W uniprot|P10862 Saccharomyces cerevisiae YCR066W RAD18 Protein involved in postreplication repair binds single-stranded DNA and has single-stranded DNA dependent ATPase activity forms heterodimer with Rad6p contains RING-finger motif
KLLA0C09592g	833060	834365	DNA repair	highly similar to uniprot|P53549 Saccharomyces cerevisiae YOR259C RPT4 One of six ATPases of the 19S regulatory particle of the 26S proteasome involved in the degradation of ubiquitinated substrates required for spindle pole body duplication localized mainly to the nucleus throughout the cell cycle
KLLA0C09911g	853607	857963	DNA repair	similar to uniprot|P14284 Saccharomyces cerevisiae YPL167C REV3 Subunit of DNA polymerase zeta which is involved in DNA repair required for mutagenesis induced by DNA damage
KLLA0C10032g	864921	867036	DNA repair	similar to uniprot|Q12083 Saccharomyces cerevisiae YPL164C MLH3 Protein involved in DNA mismatch repair forms a complex with Mlh1p to promote meiotic crossing-over mammalian homolog is implicated mammalian microsatellite instability
KLLA0C11319g	971619	974391	DNA repair	similar to uniprot|P14242 Saccharomyces cerevisiae, YNL082W
KLLA0C11341g	974625	975321	DNA repair	similar to uniprot|P38927 Saccharomyces cerevisiae YIL139C REV7 Subunit of DNA polymerase zeta which is involved in DNA repair required for mutagenesis induced by DNA damage
KLLA0C12672g	1075547	1077485	DNA repair	some similarities with uniprot|P35732 Saccharomyces cerevisiae YKL054C DEF1 RNAPII degradation factor forms a complex with Rad26p in chromatin enables ubiquitination and proteolysis of RNAPII
KLLA0C13255g	1130328	1134621	DNA repair	similar to uniprot|P13382 Saccharomyces cerevisiae YNL102W POL1 Catalytic subunit of the DNA polymerase alpha- primase complex required for the initiation of DNA replication during mitotic DNA synthesis and premeiotic DNA synthesis
KLLA0C14256g	1239372	1240479	DNA repair	similar to uniprot|P22936 Saccharomyces cerevisiae YKL114C APN1 Major apurinic/apyrimidinic endonuclease 3'- repair diesterase involved in repair of DNA damage by oxidation and alkylating agents controls spontaneous mutations
KLLA0C14630g	1277913	1279776	DNA repair	similar to uniprot|P32776 Saccharomyces cerevisiae YDR311W TFB1 Subunit of TFIIH and nucleotide excision repair factor 3 complexes required for nucleotide excision repair target for transcriptional activators
KLLA0C14872g	1297341	1298298	DNA repair	highly similar to uniprot|P89104 Saccharomyces cerevisiae YDR460W
KLLA0C17512g	1537706	1540385	DNA repair	highly similar to uniprot|P30665 Saccharomyces cerevisiae YPR019W CDC54 Essential helicase component of heterohexameric MCM2-7 complexes which bind pre- replication complexes on DNA and melt the DNA prior to replication accumulates in the nucleus in G1 homolog of S. pombe Cdc21p
KLLA0C17622g	1555872	1556453	DNA repair	highly similar to uniprot|P52490 Saccharomyces cerevisiae YDR092W UBC13 Ubiquitin-conjugating enzyme involved in the error-free DNA postreplication repair pathway interacts with Mms2p to assemble ubiquitin chains at the Ub Lys-63 residue DNA damage triggers redistribution from the cytoplasm to the nucleus ,
KLLA0C17732g	1572114	1575699	DNA repair	similar to uniprot|Q03834 Saccharomyces cerevisiae YDR097C MSH6 Protein required for mismatch repair in mitosis and meiosis forms a complex with Msh2p to repair both single-base & insertion-deletion mispairs potentially phosphorylated by Cdc28p
KLLA0C17776g	1577322	1579659	DNA repair	highly similar to uniprot|P06839 Saccharomyces cerevisiae YER171W RAD3 5' to 3' DNA helicase involved in nucleotide excision repair and transcription subunit of RNA polymerase II transcription initiation factor TFIIH subunit of Nucleotide Excision Repair Factor 3 (NEF3) homolog of human XPD protein
KLLA0C17820g	1586563	1588510	DNA repair	similar to uniprot|P32641 Saccharomyces cerevisiae YER173W RAD24 Checkpoint protein involved in the activation of the DNA damage and meiotic pachytene checkpoints subunit of a clamp loader that loads Rad17p- Mec3p-Ddc1p onto DNA homolog of human and S. pombe Rad17 protein
KLLA0C18315g	1616548	1618042	DNA repair	similar to uniprot|Q752S6 Ashbya gossypii AFR497C SWC4 SWR1-complex protein 4 and weakly similar to YGR002C uniprot|P53201 Saccharomyces cerevisiae YGR002C SWC4 Protein of unknown function component of the Swr1p complex that incorporates Htz1p into chromatin component of the NuA4 histone acetyltransferase complex
KLLA0C18337g	1618090	1622449	DNA repair	weakly similar to uniprot|Q06164 Saccharomyces cerevisiae YLR320W MMS22 Protein involved in resistance to ionizing radiation acts with Mms1p in a repair pathway that may be involved in resolving replication intermediates or preventing the damage caused by blocked replication forks
KLLA0C18447g	1629476	1630805	DNA repair	similar to uniprot|Q06168 Saccharomyces cerevisiae YLR321C SFH1 Involved in chromatin modeling cell cycle progression homolog of Snf5p member of the chromatin remodeling complex RSC
KLLA0C18590g	1642290	1645380	DNA repair	similar to uniprot|P25336 Saccharomyces cerevisiae YCR092C MSH3 Mismatch repair protein forms dimers with Msh2p that mediate repair of insertion or deletion mutations and removal of nonhomologous DNA ends contains a PCNA (Pol30p) binding motif required for genome stability,
KLLA0D00462g	41414	43202	DNA repair	similar to uniprot|P05066 Saccharomyces cerevisiae YOR386W PHR1 DNA photolyase involved in photoreactivation repairs pyrimidine dimers in the presence of visible light induced by DNA damage regulated by transcriptional repressor Rph1p
KLLA0D01089g	97437	100161	DNA repair	similar to uniprot|Q08387 Saccharomyces cerevisiae YOR005C DNL4 DNA ligase required for nonhomologous end- joining (NHEJ) forms stable heterodimer with required cofactor Lif1p catalyzes DNA ligation as part of a complex with Lif1p and Nej1p involved in meiosis not essential for vegetative growth
KLLA0D02288g	194723	196286	DNA repair	similar to uniprot|P80428 Saccharomyces cerevisiae YJL081C ARP4 Nuclear actin-related protein involved in chromatin remodeling component of chromatin-remodeling enzyme complexes
KLLA0D03036g	255867	256974	DNA repair	similar to uniprot|Q06697 Saccharomyces cerevisiae YLR418C CDC73 Substituent of the Paf1 complex together with RNA polymerase II Paf1p Hpr1p Ctr9 Leo1 Rtf1 and Ccr4p distinct from Srb-containing Pol II complexes required for the expression of certain genes and modification of some histones
KLLA0D03168g	265760	267278	DNA repair	similar to uniprot|P29295 Saccharomyces cerevisiae YPL204W HRR25 Protein kinase involved in regulating diverse events including vesicular trafficking gene expression DNA repair and chromosome segregation binds the CTD of RNA pol II homolog of mammalian casein kinase 1delta (CK1delta)
KLLA0D03234g	270310	270679	DNA repair	highly similar to uniprot|P27999 Saccharomyces cerevisiae YGL070C RPB9 RNA polymerase II subunit B12.6 contacts DNA mutations affect transcription start site,
KLLA0D03652g	314242	315172	DNA repair	highly similar to uniprot|P20604 Saccharomyces cerevisiae YDL047W SIT4 Type 2A-related serine-threonine phosphatase that functions in the G1/S transition of the mitotic cycle cytoplasmic and nuclear protein that modulates functions mediated by Pkc1p including cell wall and actin cytoskeleton organization
KLLA0D03674g	315845	317207	DNA repair	similar to uniprot|Q08231 Saccharomyces cerevisiae YOL072W THP1 Nuclear pore-associated protein forms a complex with Sac3p that is involved in transcription and in mRNA export from the nucleus contains a PAM domain implicated in protein- protein binding
KLLA0D05357g	461725	463633	DNA repair	highly similar to uniprot|P60010 Saccharomyces cerevisiae YFL039C ACT1 Actin structural protein involved in cell polarization endocytosis and other cytoskeletal functions
KLLA0D06501g	558597	559203	DNA repair	similar to uniprot|P40359 Saccharomyces cerevisiae YJL072C PSF2 Subunit of the GINS complex (Sld5p Psf1p Psf2p Psf3p) which binds to DNA replication origins and facilitates assembly of the DNA replication machinery,
KLLA0D06897g	592912	595420	DNA repair	similar to uniprot|P38630 Saccharomyces cerevisiae YOR217W RFC1 Subunit of heteropentameric Replication factor C (RF-C) which is a DNA binding protein and ATPase that acts as a clamp loader of the proliferating cell nuclear antigen (PCNA) processivity factor for DNA polymerases delta and epsilon
KLLA0D07502g	642750	646482	DNA repair	similar to uniprot|P32908 Saccharomyces cerevisiae YFL008W SMC1 Subunit of the multiprotein cohesin complex essential protein involved in chromosome segregation and in double-strand DNA break repair SMC chromosomal ATPase family member binds DNA with a preference for DNA with secondary structure
KLLA0D08734g	742008	742932	DNA repair	similar to uniprot|Q05541 Saccharomyces cerevisiae YDR288W NSE3 Essential protein of unknown function ,
KLLA0D09262g	780272	782513	DNA repair	similar to uniprot|P29496 Saccharomyces cerevisiae YLR274W CDC46 Component of the hexameric MCM complex which is important for priming origins of DNA replication in G1 and becomes an active ATP-dependent helicase that promotes DNA melting and elongation when activated by Cdc7p-Dbf4p in S-phase
KLLA0D09933g	838198	839356	DNA repair	similar to uniprot|P43124 Saccharomyces cerevisiae YDL105W NSE4 Nuclear protein that plays a role in the function of the Smc5p-Rhc18p complex
KLLA0D09955g	839639	841814	DNA repair	similar to uniprot|Q2I041 Saccharomyces cerevisiae YMR167W MLH1 Protein required for mismatch repair in mitosis and meiosis postmeiotic segregation and spore viability forms a complex with Pms1p and Msh2p to repair mismatched DNA human homolog is associated with hereditary non-polyposis colon cancer
KLLA0D10307g	871348	872050	DNA repair	similar to uniprot|P06838 Saccharomyces cerevisiae YML095C RAD10 Single-stranded DNA endonuclease (with Rad1p) cleaves single-stranded DNA during nucleotide excision repair and double-strand break repair subunit of Nucleotide Excision Repair Factor 1 (NEF1) homolog of human XPF protein
KLLA0D11726g	1000441	1000732	DNA repair	similar to uniprot|O13292 Saccharomyces cerevisiae YPL046C ELC1 Elongin C forms heterodimer with Ela1p that participates in transcription elongation expression dramatically upregulated during sporulation widely conserved among eukaryotes
KLLA0D12210g	1037869	1041040	DNA repair	similar to uniprot|P06777 Saccharomyces cerevisiae YPL022W RAD1 Single-stranded DNA endonuclease
KLLA0D12496g	1059683	1061786	DNA repair	similar to uniprot|P04819 Saccharomyces cerevisiae YDL164C CDC9 DNA ligase found in the nucleus and mitochondria an essential enzyme that joins Okazaki fragments during DNA replication also acts in nucleotide excision repair base excision repair and recombination,
KLLA0D12694g	1079739	1083843	DNA repair	similar to uniprot|P35187 Saccharomyces cerevisiae YMR190C SGS1 Nucleolar DNA helicase of the RecQ family, involved in maintenance of genome integrity
KLLA0D13552g	1167628	1170655	DNA repair	similar to uniprot|P40562 YIR002C Saccharomyces cerevisiae MPH1 Member of the DEAH family of helicases,
KLLA0D16544g	1397377	1399456	DNA repair	weakly similar to uniprot|Q12098 Saccharomyces cerevisiae YLR135W SLX4 Subunit of a complex with Slx1p that hydrolyzes 5' branches from duplex DNA in response to stalled or converging replication forks function overlaps with that of Sgs1p-Top3p
KLLA0D16775g	1419547	1423459	DNA repair	similar to uniprot|P46674 Saccharomyces cerevisiae YDR159W SAC3 Nuclear pore-associated protein forms a complex with Thp1p that is involved in transcription and in mRNA export from the nucleus
KLLA0D18194g	1533581	1538024	DNA repair	similar to uniprot|Q04002 Saccharomyces cerevisiae YDR180W SCC2 Sister chromatid cohesion protein
KLLA0D18238g	1539698	1541135	DNA repair	similar to uniprot|P40986 Saccharomyces cerevisiae YDR182W CDC1 Putative membrane protein of unknown function involved in Mn2 homeostasis mutants display actin and general growth defects heterogeneous cell cycle arrests and pleiotropic defects in cell cycle progression and organelle distribution
KLLA0D19360g	1629359	1631039	DNA repair	similar to uniprot|P40151 Saccharomyces cerevisiae YNL218W MGS1 Protein with DNA-dependent ATPase and ssDNA annealing activities involved in maintenance of genome interacts functionally with DNA polymerase delta homolog of human Werner helicase interacting protein (WHIP),
KLLA0E00991g	103561	104317	DNA repair	similar to uniprot|P38957 Saccharomyces cerevisiae YDR078C SHU2 Suppressor of hydroxy-urea sensitivity
KLLA0E01079g	117962	119204	DNA repair	some similarities with uniprot|P38953 Saccharomyces cerevisiae YDR076W RAD55 Protein that stimulates strand exchange by stabilizing the binding of Rad51p to single- stranded DNA involved in the recombinational repair of double-strand breaks in DNA during vegetative growth and meiosis forms heterodimer with Rad57p
KLLA0E01255g	128931	129558	DNA repair	weakly similar to uniprot|Q12318 Saccharomyces cerevisiae YLR376C
KLLA0E01387g	139567	140275	DNA repair	similar to uniprot|Q03796 Saccharomyces cerevisiae YMR156C TPP1 DNA 3'-phosphatase that functions in the repair of endogenous DNA damage; functionally redundant with Apn1p and Apn2p
KLLA0E01607g	151014	154320	DNA repair	highly similar to uniprot|P15436 Saccharomyces cerevisiae YDL102W CDC2 Catalytic subunit of DNA polymerase delta required for chromosomal DNA replication during mitosis and meiosis intragenic recombination repair of double strand DNA breaks and DNA replication during nucleotide excision repair (NER)
KLLA0E01893g	179230	179797	DNA repair	similar to uniprot|Q12146 Saccharomyces cerevisiae YOL146W PSF3 Subunit of the GINS complex (Sld5p Psf1p Psf2p Psf3p) which binds to DNA replication origins and facilitates assembly of the DNA replication machinery
KLLA0E01915g	180021	183243	DNA repair	similar to uniprot|P89105 Saccharomyces cerevisiae YOL145C CTR9 Component of the Paf1p complex which is a large complex that binds to and modulates the activity of RNA polymerase II and is required for expression of a subset of genes including cyclin genes contains TPR repeats
KLLA0E02201g	205465	207973	DNA repair	weakly similar to uniprot|P33301 Saccharomyces cerevisiae YDR369C XRS2 classified as an early recombination function required for DNA repair but dispensable for mitotic recombination (xrs2 is hyper-Rec during vegatative growth) required for double strand breaks meiotic recombination and spore viability DNA repair protein
KLLA0E02311g	214031	215285	DNA repair	similar to uniprot|P38439 Saccharomyces cerevisiae YOR123C LEO1 Component of the Paf1 complex which associates with RNA polymerase II and is involved in histone methylation
KLLA0E02751g	256958	258863	DNA repair	similar to uniprot|Q12159 Saccharomyces cerevisiae YDR381W YRA1 Nuclear protein that binds to RNA and to Mex67p required for export of poly(A) mRNA from the nucleus member of the REF (RNA and export factor binding proteins) family another family member Yra2p can substitute for Yra1p function
KLLA0E03015g	277092	278937	DNA repair	similar to uniprot|Q04149 Saccharomyces cerevisiae YDR386W MUS81 Helix-hairpin-helix protein involved in DNA repair and replication fork stability functions as an endonuclease in complex with Mms4p interacts with Rad54p
KLLA0E03301g	306318	308568	DNA repair	weakly similar to uniprot|Q12050 Saccharomyces cerevisiae YOR144C ELG1 Protein required for S phase progression and telomere homeostasis
KLLA0E04137g	373676	375335	DNA repair	similar to uniprot|P43609 Saccharomyces cerevisiae YFR037C RSC8 One of 15 subunits of the 'Remodel the Structure of Chromatin' (RSC) complex essential for viability and mitotic growth homolog of SWI/SNF subunit Swi3p but unlike Swi3p does not activate transcription of reporters
KLLA0E04775g	424885	427018	DNA repair	similar to uniprot|P24482 Saccharomyces cerevisiae YPR175W DPB2 Second largest subunit of DNA polymerase II (DNA polymerase epsilon) required for normal yeast chromosomal replication expression peaks at the G1/S phase boundary potential Cdc28p substrate
KLLA0E05259g	464592	465222	DNA repair	similar to uniprot|Q12223 Saccharomyces cerevisiae YDL059C RAD59 Protein involved in the repair of double- strand breaks in DNA during vegetative growth via recombination and single-strand annealing anneals complementary single-stranded DNA
KLLA0E05303g	472582	475879	DNA repair	similar to uniprot|Q12749 Saccharomyces cerevisiae YLR383W RHC18 Protein involved in structural maintenance of chromosomes required for interchromosomal and sister chromatid recombination
KLLA0E06337g	569075	569423	DNA repair	some similarities with uniprot|P47128 Saccharomyces cerevisiae YJR082C EAF6 Esa1p-associated factor subunit of the NuA4 acetyltransferase complex
KLLA0E06975g	631153	639439	DNA repair	similar to uniprot|P38110 Saccharomyces cerevisiae YBL088C TEL1 Protein kinase primarily involved in telomere length regulation contributes to cell cycle checkpoint control in response to DNA damage functionally redundant with Mec1p homolog of human ataxia telangiectasia (ATM) gene
KLLA0E07371g	667906	668590	DNA repair	similar to uniprot|P26754 Saccharomyces cerevisiae YNL312W RFA2 Subunit of heterotrimeric Replication Factor A (RF-A) which is a highly conserved single-stranded DNA binding protein involved in DNA replication repair and recombination
KLLA0E07437g	672689	673787	DNA repair	highly similar to uniprot|P21965 Saccharomyces cerevisiae YNL307C MCK1 Protein serine/threonine/tyrosine (dual-specificity) kinase involved in control of chromosome segregation and in regulating entry into meiosis related to mammalian glycogen synthase kinases of the GSK-3 family
KLLA0E08097g	727055	729026	DNA repair	similar to uniprot|P36102 Saccharomyces cerevisiae YKL025C PAN3 Essential subunit of the Pan2p-Pan3p poly(A)- ribonuclease complex which acts to control poly(A) tail length and regulate the stoichiometry and activity of postreplication repair complexes
KLLA0E08625g	770772	771303	DNA repair	highly similar to uniprot|P02303 Saccharomyces cerevisiae YNL031C HHT2 and highly similar to uniprot|P02303 Saccharomyces cerevisiae YBR010W HHT1 histone H3 proteins
KLLA0E08999g	797860	802330	DNA repair	similar to uniprot|P53115 Saccharomyces cerevisiae YGL150C ATPase that forms a large complex, containing actin and several actin-related proteins, that has chromatin remodeling activity and 3' to 5' DNA helicase activity in vitro; shows similarity to the Snf2p family of ATPases
KLLA0E09483g	838944	839916	DNA repair	weakly similar to uniprot|Q07913 Saccharomyces cerevisiae YLR007W NSE1 Essential nuclear protein required for DNA repair forms a complex with Smc5p and Rhc18p
KLLA0E09615g	851586	853053	DNA repair	similar to uniprot|Q04673 YLR005W Saccharomyces cerevisiae SSL1 Component of RNA polymerase transcription factor TFIIH
KLLA0E10055g	890156	891083	DNA repair	highly similar to uniprot|P32345 Saccharomyces cerevisiae YDR075W PPH3 Catalytic subunit of protein phosphatase involved in activation of Gln3p which is a transcription factor with a role in nitrogen utilization
KLLA0E10121g	894619	896509	DNA repair	similar to uniprot|P40090 Saccharomyces cerevisiae YER147C SCC4
KLLA0E10363g	912582	913413	DNA repair	similar to uniprot|P22134 Saccharomyces cerevisiae YER142C MAG1 3-methyl-adenine DNA glycosylase involved in protecting DNA against alkylating agents initiates base excision repair by removing damaged bases to create abasic sites that are subsequently repaired
KLLA0E10473g	922356	923856	DNA repair	similar to uniprot|P38207 Saccharomyces cerevisiae YBL019W APN2 Class II abasic (AP) endonuclease involved in repair of DNA damage homolog of human HAP1 and E. coli exoIII
KLLA0E11397g	1000252	1002325	DNA repair	weakly similar to uniprot|P38257 Saccharomyces cerevisiae YBR098W MMS4 Protein involved in recombination and DNA repair; subunit of a structure-specific Mms4-Mus81 endonuclease that cleaves branched DNA
KLLA0E11441g	1006024	1006891	DNA repair	weakly similar to uniprot|P18888 Saccharomyces cerevisiae YHL025W SNF6 Involved in global regulation of transcription subunit of the chromatin remodeling Snf/Swi complex
KLLA0E13025g	1154243	1156820	DNA repair	highly similar to uniprot|Q00578 Saccharomyces cerevisiae YIL143C SSL2
KLLA0E13201g	1168488	1169478	DNA repair	highly similar to uniprot|P38629 YNL290W Saccharomyces cerevisiae RFC3 Subunit of heteropentameric Replication factor C (RF-C)
KLLA0E13509g	1191601	1192678	DNA repair	similar to uniprot|Q12432 Saccharomyces cerevisiae YPR023C EAF3 Esa1p-associated factor nonessential component of the NuA4 acetyltransferase complex homologous to Drosophila dosage compensation protein MSL3
KLLA0E15269g	1357781	1359470	DNA repair	similar to uniprot|P35208 Saccharomyces cerevisiae YJL127C SPT10 Putative histone acetylase required for transcriptional regulation at core promoters functions at or near the TATA box
KLLA0E15621g	1397949	1400625	DNA repair	some similarities with uniprot|P38850 Saccharomyces cerevisiae YHR154W RTT107 Regulator of Ty1 Transposition Establishes Silent Chromatin involved in silencing
KLLA0E16743g	1487300	1489316	DNA repair	some similarities with uniprot|P39875 Saccharomyces cerevisiae YOR033C EXO1 5'-3' exonuclease and flap- endonuclease involved in recombination double-strand break repair and DNA mismatch repair member of the Rad2p nuclease family with conserved N and I nuclease domains
KLLA0E17337g	1538168	1538567	DNA repair	similar to uniprot|P02293 Saccharomyces cerevisiae YDR224C HTB1 One of two nearly identical (see HTB2) histone H2B subtypes required for chromatin assembly and chromosome function Rad6p-Bre1p-Lge1p mediated ubiquitination regulates transcriptional activation meiotic DSB formation and H3 methylation and similar to YBL002W uniprot|P02294 Saccharomyces cerevisiae YBL002W HTB2 One of two nearly ident…
KLLA0E17359g	1539713	1540106	DNA repair	similar to uniprot|P04911 Saccharomyces cerevisiae YDR225W HTA1 One of two nearly identical (see also HTA2) histone H2A subtypes core histone required for chromatin assembly and chromosome function DNA damage-dependent phosphorylation by Mec1p facilitates DNA repair acetylated by Nat4p and similar to YBL003C uniprot|P04912 Saccharomyces cerevisiae YBL003C HTA2 One of two nearly identical (see als…
KLLA0E17403g	1542237	1542975	DNA repair	similar to uniprot|Q03435 Saccharomyces cerevisiae YDL002C NHP10 Protein related to mammalian high mobility group proteins likely component of the INO80 complex which is an ATP-dependent chromatin-remodeling complex
KLLA0E17513g	1555876	1557319	DNA repair	similar to uniprot|P25301 Saccharomyces cerevisiae YDR004W RAD57 Protein that stimulates strand exchange by stabilizing the binding of Rad51p to single-stranded DNA involved in the recombinational repair of double-strand breaks in DNA during vegetative growth and meiosis forms heterodimer with Rad55p
KLLA0E17623g	1567813	1568224	DNA repair	highly similar to uniprot|P02303 Saccharomyces cerevisiae YNL031C HHT2 and highly similar to uniprot|P02303 Saccharomyces cerevisiae YBR010W HHT1 histone H3 proteins
KLLA0E18481g	1642553	1643948	DNA repair	some similarities with uniprot|P33417 Saccharomyces cerevisiae YKL032C IXR1 Protein that binds DNA containing intrastrand cross-links formed by cisplatin contains two HMG (high mobility group box) domains which confer the ability to bend cisplatin-modified DNA mediates aerobic transcriptional repression of COX5b
KLLA0E18767g	1666321	1668724	DNA repair	some similarities with uniprot|P18480 Saccharomyces cerevisiae YBR289W SNF5 Involved in global regulation of transcription subunit of the chromatin remodeling Snf/Swi complex
KLLA0E18877g	1676875	1680310	DNA repair	similar to uniprot|P53010 Saccharomyces cerevisiae YGL094C PAN2 Essential subunit of the Pan2p-Pan3p poly(A)- ribonuclease complex which acts to control poly(A) tail length and regulate the stoichiometry and activity of postreplication repair complexes
KLLA0E19119g	1702716	1703236	DNA repair	highly similar to uniprot|P53152 Saccharomyces cerevisiae YGL087C MMS2 Protein involved in error-free postreplication DNA repair forms a heteromeric complex with Ubc13p that has a ubiquitin-conjugating activity cooperates with chromatin-associated RING finger proteins Rad18p and Rad5p
KLLA0E19383g	1724098	1725760	DNA repair	similar to uniprot|Q08949 Saccharomyces cerevisiae YPL194W DDC1 DNA damage checkpoint protein part of a PCNA- like complex required for DNA damage response required for pachytene checkpoint to inhibit cell cycle in response to unrepaired recombination intermediates potential Cdc28p substrate
KLLA0E21275g	1900926	1902105	DNA repair	some similarities with uniprot|Q06340 YDR363W Saccharomyces cerevisiae ESC2 Protein involved in mating- type locus silencing interacts with Sir2p
KLLA0E21451g	1914248	1917266	DNA repair	similar to uniprot|Q06337 YDR359C Saccharomyces cerevisiae VID21 Component of the NuA4 histone acetyltransferase complex
KLLA0E21935g	1959769	1961083	DNA repair	highly similar to uniprot|Q07478 Saccharomyces cerevisiae YDL084W SUB2 Suppresses the cold-sensitive snRNP biogenesis brr1-1 mutation RNA helicase
KLLA0E22133g	1974634	1975786	DNA repair	similar to uniprot|P32628 Saccharomyces cerevisiae YEL037C RAD23
KLLA0E22243g	1981274	1984070	DNA repair	similar to uniprot|P24279 Saccharomyces cerevisiae YEL032W MCM3 Protein involved in DNA replication component of the Mcm2-7 hexameric complex that binds chromatin as a part of the pre-replicative complex
KLLA0E22287g	1988281	1989994	DNA repair	similar to uniprot|P47112 Saccharomyces cerevisiae YJR046W TAH11 (DNA replication)
KLLA0E22419g	1998186	1999356	DNA repair	weakly similar to uniprot|P47110 Saccharomyces cerevisiae YJR043C POL32 Third subunit of DNA polymerase delta involved in chromosomal DNA replication required for error-prone DNA synthesis in the presence of DNA damage and processivity interacts with Pol31p PCNA (Pol30p) and Pol1p
KLLA0E22617g	2018247	2021349	DNA repair	similar to uniprot|P40352 Saccharomyces cerevisiae YJR035W RAD26 Protein involved in transcription-coupled repair nucleotide excision repair of UV-induced DNA lesions homolog of human CSB protein
KLLA0E23189g	2065844	2068325	DNA repair	similar to uniprot|P38132 Saccharomyces cerevisiae YBR202W CDC47 Component of the hexameric MCM complex which is important for priming origins of DNA replication in G1 and becomes an active ATP-dependent helicase that promotes DNA melting and elongation when activated by Cdc7p-Dbf4p in S-phase
KLLA0F00330g	17681	18794	DNA repair	similar to uniprot|P48581 Saccharomyces cerevisiae YOR368W RAD17 Checkpoint protein involved in the activation of the DNA damage and meiotic pachytene checkpoints with Mec3p and Ddc1p forms a clamp that is loaded onto partial duplex DNA homolog of human and S. pombe Rad1 and U. maydis Rec1 proteins
KLLA0F01056g	96165	97656	DNA repair	similar to uniprot|Q02939 Saccharomyces cerevisiae YPL122C TFB2 subunit of TFIIH and nucleotide excision repair factor 3 complexes
KLLA0F01100g	101842	102499	DNA repair	similar to uniprot|P32489 Saccharomyces cerevisiae YPL121C MEI5 Meiosis specific protein involved in DMC1- dependent meiotic recombination
KLLA0F01342g	124863	126273	DNA repair	similar to uniprot|P38348 Saccharomyces cerevisiae YBR272C
KLLA0F01859g	170882	171383	DNA repair	some similarities with uniprot|P27344 Saccharomyces cerevisiae YBR278W DPB3 Third-largest subunit of DNA polymerase II (DNA polymerase epsilon) required to maintain fidelity of chromosomal replication and also for inheritance of telomeric silencing mRNA abundance peaks at the G1/S boundary of the cell cycle
KLLA0F01925g	175030	176317	DNA repair	similar to uniprot|P38351 Saccharomyces cerevisiae YBR279W PAF1 RNA polymerase II-associated protein defines a large complex that is biochemically and functionally distinct from the Srb-Mediator form of Pol II holoenzyme and is required for full expression of a subset of cell cycle-regulated genes
KLLA0F02992g	278440	279586	DNA repair	similar to uniprot|P26793 Saccharomyces cerevisiae YKL113C RAD27 5' to 3' exonuclease 5' flap endonuclease required for Okazaki fragment processing and maturation as well as for long-patch base-excision repair member of the S. pombe RAD2/FEN1 family
KLLA0F04521g	435648	439683	DNA repair	similar to uniprot|P32597 Saccharomyces cerevisiae YIL126W STH1 helicase related protein snf2 homolog
KLLA0F04565g	441105	444195	DNA repair	similar to uniprot|P40469 Saccharomyces cerevisiae YIL128W MET18 DNA repair and TFIIH regulator required for both nucleotide excision repair (NER) and RNA polymerase II (RNAP II) transcription possible role in assembly of a multiprotein complex(es) required for NER and RNAP II transcription
KLLA0F04653g	458392	459034	DNA repair	weakly similar to uniprot|Q45U15 Saccharomyces cerevisiae YIL132C CSM2
KLLA0F04818g	469282	470764	DNA repair	similar to uniprot|P20457 Saccharomyces cerevisiae YKL045W PRI2 Subunit of DNA primase which is required for DNA synthesis and double-strand break repair
KLLA0F06424g	622189	623333	DNA repair	similar to uniprot|P28519 Saccharomyces cerevisiae YMR201C RAD14 Protein that recognizes and binds damaged DNA during nucleotide excision repair subunit of Nucleotide Excision Repair Factor 1 (NEF1) contains zinc finger motif homolog of human XPA protein
KLLA0F07711g	729828	731004	DNA repair	similar to uniprot|Q08214 Saccharomyces cerevisiae YOL043C NTG2 DNA N-glycosylase and apurinic/apyrimidinic (AP) lyase
KLLA0F07997g	748560	751920	DNA repair	similar to uniprot|Q08204 YOL034W Saccharomyces cerevisiae YOL034W SMC5 Structural maintenance of chromosomes (SMC) protein, interacts with Rhc18p and Nse1p to form a large complex
KLLA0F09625g	884901	886395	DNA repair	weakly similar to uniprot|P38319 Saccharomyces cerevisiae YBR223C TDP1 Tyrosine-DNA Phosphodiesterase
KLLA0F10087g	935617	938629	DNA repair	similar to uniprot|P53091 Saccharomyces cerevisiae YGL201C MCM6 Protein involved in DNA replication component of the Mcm2-7 hexameric complex that binds chromatin as a part of the pre-replicative complex
KLLA0F10681g	982013	983909	DNA repair	weakly similar to uniprot|P53135 Saccharomyces cerevisiae YGL113W SLD3 Protein that interacts with Cdc45p in initiation of DNA replication gene exhibits synthetic lethality with dpb11-1
KLLA0F11121g	1024977	1025856	DNA repair	similar to uniprot|Q6Q558 Saccharomyces cerevisiae YDR489W SLD5 Subunit of the GINS complex (Sld5p Psf1p Psf2p Psf3p) which binds to DNA replication origins and facilitates assembly of the DNA replication machinery
KLLA0F11143g	1026128	1028570	DNA repair	similar to uniprot|P22216 Saccharomyces cerevisiae YPL153C RAD53 Protein kinase required for cell-cycle arrest in response to DNA damage activated by trans autophosphorylation when interacting with hyperphosphorylated Rad9p
KLLA0F11209g	1033023	1034343	DNA repair	highly similar to uniprot|Q08649 Saccharomyces cerevisiae YOR244W ESA1 Histone acetyltransferase catalytic subunit of the native multisubunit complex (NuA4) that acetylates four conserved internal lysines of histone H4 N-terminal tail required for cell cycle progression
KLLA0F11528g	1057526	1059788	DNA repair	weakly similar to uniprot|P17629 Saccharomyces cerevisiae YDR138W
KLLA0F11814g	1089698	1092494	DNA repair	similar to uniprot|P38086 Saccharomyces cerevisiae YBR073W RDH54 DNA-dependent ATPase stimulates strand exchange by modifying the topology of double-stranded DNA involved in the recombinational repair of double-strand breaks in DNA during mitosis and meiosis proposed to be involved in crossover interference
KLLA0F12166g	1116714	1121301	DNA repair	similar to uniprot|Q06554 Saccharomyces cerevisiae YLR247C Hypothetical ORF
KLLA0F12584g	1165709	1168343	DNA repair	highly similar to uniprot|P29469 Saccharomyces cerevisiae YBL023C MCM2 Protein involved in DNA replication component of the Mcm2-7 hexameric complex that binds chromatin as a part of the pre-replicative complex
KLLA0F12914g	1190219	1191512	DNA repair	similar to uniprot|Q07794 Saccharomyces cerevisiae YLL002W RTT109 Regulator of Ty1 Transposition Regulation of mitochondrial network Killed in Mutagen sensitive to diepoxybutane and/or mitomycin C diepoxybutane and mitomycin C resistance
KLLA0F13068g	1205685	1208568	DNA repair	weakly similar to uniprot|P14737 Saccharomyces cerevisiae YDR217C RAD9 DNA damage-dependent checkpoint protein required for cell-cycle arrest in G1/S intra-S and G2/M transmits checkpoint signal by activating Rad53p and Chk1p hyperphosphorylated by Mec1p and Tel1p potential Cdc28p substrate
KLLA0F13310g	1229618	1230017	DNA repair	similar to uniprot|P02293 Saccharomyces cerevisiae YDR224C HTB1 One of two nearly identical (see HTB2) histone H2B subtypes required for chromatin assembly and chromosome function Rad6p-Bre1p-Lge1p mediated ubiquitination regulates transcriptional activation meiotic DSB formation and H3 methylation and similar to YBL002W uniprot|P02294 Saccharomyces cerevisiae YBL002W HTB2 One of two nearly ident…
KLLA0F13332g	1230743	1231136	DNA repair	similar to uniprot|P04911 Saccharomyces cerevisiae YDR225W HTA1 One of two nearly identical (see also HTA2) histone H2A subtypes core histone required for chromatin assembly and chromosome function DNA damage-dependent phosphorylation by Mec1p facilitates DNA repair acetylated by Nat4p and similar to YBL003C uniprot|P04912 Saccharomyces cerevisiae YBL003C HTA2 One of two nearly identical (see als…
KLLA0F13794g	1278243	1279446	DNA repair	similar to uniprot|Q75DR2 Ashbya gossypii ABL045W and weakly similar to YKL108W uniprot|P34252 Saccharomyces cerevisiae SLD2 Protein required for DNA replication
KLLA0F14234g	1317690	1320885	DNA repair	similar to uniprot|P12954 Saccharomyces cerevisiae YJL092W HPR5 DNA helicase and DNA-dependent ATPase involved in DNA repair required for proper timing of commitment to meiotic recombination and the transition from Meiosis I to Meiosis II potential Cdc28p substrate
KLLA0F14256g	1321230	1324131	DNA repair	similar to uniprot|P12954 Saccharomyces cerevisiae YJL092W HPR5 DNA helicase and DNA-dependent ATPase involved in DNA repair required for proper timing of commitment to meiotic recombination and the transition from Meiosis I to Meiosis II potential Cdc28p substrate
KLLA0F14300g	1325861	1327871	DNA repair	similar to uniprot|P47027 Saccharomyces cerevisiae YJL090C DPB11 Essential BRCT repeat protein required on the prereplicative complex at replication origins for loading DNA polymerases to initiate DNA synthesis also required for S/M checkpoint control
KLLA0F14465g	1341763	1344067	DNA repair	similar to uniprot|P14736 Saccharomyces cerevisiae YER162C RAD4 Protein that recognizes and binds damaged DNA (with Rad23p) during nucleotide excision repair subunit of Nuclear Excision Repair Factor 2 (NEF2) homolog of human XPC protein
KLLA0F14795g	1368193	1369996	DNA repair	similar to uniprot|Q12158 Saccharomyces cerevisiae YDL003W MCD1 Essential protein required for sister chromatid cohesion in mitosis and meiosis
KLLA0F14949g	1384655	1386121	DNA repair	similar to uniprot|P46957 Saccharomyces cerevisiae YJR006W HYS2 DNA polymerase III (delta) 55 kDa subunit essential for cell viability involved in DNA replication and DNA repair
KLLA0F17094g	1567506	1569048	DNA repair	similar to uniprot|Q759M6 Ashbya gossypii ADR250C ADR250Cp and weakly similar to YMR137C uniprot|P30620 Saccharomyces cerevisiae YMR137C PSO2 Required for a post- incision step in the repair of DNA single and double- strand breaks that result from interstrand crosslinks produced by a variety of mono- and bi-functional psoralen derivatives induced by UV-irradiation
KLLA0F17347g	1585316	1587149	DNA repair	some similarities with uniprot|Q07980 Saccharomyces cerevisiae YLR035C MLH2 Protein required for DNA mismatch repair in mitosis and meiosis
KLLA0F17479g	1601286	1604631	DNA repair	similar to uniprot|P32849 Saccharomyces cerevisiae YLR032W RAD5 Single-stranded DNA-dependent ATPase involved in postreplication repair
KLLA0F19206g	1780092	1780884	DNA repair	weakly similar to uniprot|P40316 Saccharomyces cerevisiae YDR113C PDS1 Securin that inhibits anaphase by binding separin Esp1p also blocks cyclin destruction and mitotic exit essential for cell cycle arrest in mitosis in the presence of DNA damage or aberrant mitotic spindles also present in meiotic nuclei
KLLA0F19822g	1835014	1837009	DNA repair	similar to uniprot|Q08032 Saccharomyces cerevisiae YLR103C CDC45 DNA replication initiation factor
KLLA0F22066g	2051032	2062327	DNA repair	similar to uniprot|P38811 Saccharomyces cerevisiae YHR099W TRA1 Histone acetyltransferase component putative ortholog of human TRRAP which is an essential cofactor of c-Myc
KLLA0F22429g	2096802	2097852	DNA repair	weakly similar to uniprot|P46946 Saccharomyces cerevisiae YGL175C SAE2 Protein with a role in accurate meiotic and mitotic double-strand break repair phosphorylated in response to DNA damage and required for normal resistance to DNA-damaging agents
KLLA0F23375g	2181985	2184475	DNA repair	similar to uniprot|P12689 Saccharomyces cerevisiae YOR346W REV1 Deoxycytidyl transferase forms a complex with the subunits of DNA polymerase zeta Rev3p and Rev7p involved in repair of abasic sites in damaged DNA
KLLA0F23584g	2207440	2208103	DNA repair	similar to uniprot|P53930 Saccharomyces cerevisiae YNL107W YAF9 Subunit of both the NuA4 histone H4 acetyltransferase complex and the SWR1 complex may function to antagonize silencing near telomeres interacts directly with Swc4p has homology to human leukemogenic protein AF9 contains a YEATS domain
KLLA0F24156g	2251453	2254276	DNA repair	similar to uniprot|P25846 Saccharomyces cerevisiae YHR120W MSH1 DNA-binding protein of the mitochondria involved in repair of mitochondrial DNA has ATPase activity and binds to DNA mismatches has homology to E. coli MutS transcription is induced during meiosis
KLLA0F24442g	2277835	2278330	DNA repair	weakly similar to uniprot|P53913 Saccharomyces cerevisiae YNL133C FYV6 Protein of unknown function required for survival upon exposure to K1 killer toxin proposed to regulate double-strand break repair via non- homologous end-joining
KLLA0F25146g	2338210	2340631	DNA repair	similar to uniprot|P43572 Saccharomyces cerevisiae YFL024C EPL1 Component of NuA4 which is an essential histone H4/H2A acetyltransferase complex homologous to Drosophila Enhancer of Polycomb
KLLA0F25806g	2397559	2401294	DNA repair	similar to uniprot|Q04264 Saccharomyces cerevisiae YMR076C PDS5 Protein required for establishment and maintenance of sister chromatid condensation and cohesion colocalizes with cohesin on chromosomes in an interdependent manner may function as a protein-protein interaction scaffold
KLLA0F26675g	2464377	2465277	DNA repair	some similarities with uniprot|Q04659 Saccharomyces cerevisiae YMR048W CSM3 Protein required for accurate chromosome segregation during meiosis
