# Supplementary material for: Multiple independent losses of crossover interference during yeast evolutionary history
Source: PLoS Genet. 2024 Sep 26;20(9):e1011426. doi: 10.1371/journal.pgen.1011426 (PMC11460703; doi:10.1371/journal.pgen.1011426)
Supplement: S5 Table — 2008, Oke et al. 2014, Krishnaprasad et al. 2015 [12,50,57]; L. kluyveri data pooled from Brion et al. 2017 [43]; L. waltii data pooled from Dutreux et al. 2023 [39]; S. paradoxus data pooled from Liu et al. 2019 [62]. (XLSX) [file pgen.1011426.s005.xlsx]

## Sheet: Table S5
S3 Table: Noncrossover events detected by Recombine in K. lactis [1].
L. kluyveri data pooled from [2]; L. waltii data pooled from [3]; S. cerevisiae data pooled from [4-6]; S. paradoxus data pooled from [7].
tetrad	chr	pos	tract_len (bp)	Species	Reference
1	6	232108	6987	L. kluyveri	[2]
2	8	132460	2341	L. kluyveri	[2]
2	8	734041	9393.5	L. kluyveri	[2]
3	1	111657	1322.5	L. kluyveri	[2]
3	4	1.08439e+06	3043	L. kluyveri	[2]
3	5	58504	1412	L. kluyveri	[2]
3	6	421949	3406	L. kluyveri	[2]
3	6	1.09876e+06	1210.5	L. kluyveri	[2]
3	7	1.64446e+06	7165.5	L. kluyveri	[2]
3	8	837510	3572.5	L. kluyveri	[2]
3	8	1.01899e+06	4439	L. kluyveri	[2]
3	8	2.11448e+06	536	L. kluyveri	[2]
4	3	1238084	104	L. kluyveri	[2]
4	3	1.23823e+06	90.5	L. kluyveri	[2]
4	3	1.23929e+06	87.5	L. kluyveri	[2]
4	4	448133	6346.5	L. kluyveri	[2]
4	4	472955	5202.5	L. kluyveri	[2]
4	4	887262	2042	L. kluyveri	[2]
4	5	472453	2496.5	L. kluyveri	[2]
4	5	487664	1687	L. kluyveri	[2]
4	6	657288	168.5	L. kluyveri	[2]
4	7	407973	2016	L. kluyveri	[2]
4	7	624372	1192.5	L. kluyveri	[2]
4	7	799954	2164	L. kluyveri	[2]
4	8	383336	1423	L. kluyveri	[2]
4	8	837486	982.5	L. kluyveri	[2]
5	1	155965	1726.5	L. kluyveri	[2]
5	5	304769	3747	L. kluyveri	[2]
5	5	540870	1352	L. kluyveri	[2]
5	6	974189	1193	L. kluyveri	[2]
5	7	728128	2705.5	L. kluyveri	[2]
5	7	871104	4197	L. kluyveri	[2]
6	4	705655	3024	L. kluyveri	[2]
6	4	862198	2639	L. kluyveri	[2]
6	4	982314	2198.5	L. kluyveri	[2]
6	5	443322	749	L. kluyveri	[2]
6	5	656563	2928	L. kluyveri	[2]
6	7	1.5778e+06	1474	L. kluyveri	[2]
6	8	1.47717e+06	3447.5	L. kluyveri	[2]
6	8	1.67376e+06	5758	L. kluyveri	[2]
7	1	335975	1354.5	L. kluyveri	[2]
7	3	1.23892e+06	488.5	L. kluyveri	[2]
7	5	1193243	2536	L. kluyveri	[2]
7	8	857782	4304	L. kluyveri	[2]
7	8	1.62628e+06	1966.5	L. kluyveri	[2]
8	1	602577	1598.5	L. kluyveri	[2]
8	4	461457	2450	L. kluyveri	[2]
8	5	279509	2218.5	L. kluyveri	[2]
8	7	216379	5249	L. kluyveri	[2]
8	7	1443318	2804	L. kluyveri	[2]
8	7	1.44814e+06	1566	L. kluyveri	[2]
8	7	1456412	2574	L. kluyveri	[2]
8	8	984538	2981	L. kluyveri	[2]
9	2	445603	1515.5	L. kluyveri	[2]
9	6	543971	358.5	L. kluyveri	[2]
9	6	642116	2405	L. kluyveri	[2]
9	6	793192	1733	L. kluyveri	[2]
9	7	580318	4576	L. kluyveri	[2]
9	7	1.35022e+06	401.5	L. kluyveri	[2]
10	7	1.40693e+06	1609.5	L. kluyveri	[2]
10	8	361132	3323	L. kluyveri	[2]
11	1	230878	4946	L. kluyveri	[2]
11	1	366829	4758	L. kluyveri	[2]
11	4	629755	2633.5	L. kluyveri	[2]
12	6	1312664	1536	L. kluyveri	[2]
13	2	66772.8	2306.5	L. kluyveri	[2]
13	6	1274162	1801	L. kluyveri	[2]
13	7	371168	1789.5	L. kluyveri	[2]
13	8	656590	1438	L. kluyveri	[2]
13	8	658458	1042	L. kluyveri	[2]
13	8	1930965	7280	L. kluyveri	[2]
14	1	112333	5339.5	L. kluyveri	[2]
14	4	476817	1530.5	L. kluyveri	[2]
14	4	560420	8326.5	L. kluyveri	[2]
14	6	1.21131e+06	4074.5	L. kluyveri	[2]
14	7	1253342	1536	L. kluyveri	[2]
14	8	633747	1228.5	L. kluyveri	[2]
15	1	725388	2420	L. kluyveri	[2]
15	2	695544	1526.5	L. kluyveri	[2]
15	5	128222	2764	L. kluyveri	[2]
15	5	430038	723	L. kluyveri	[2]
15	5	869273	2750.5	L. kluyveri	[2]
15	7	828706	702	L. kluyveri	[2]
15	8	849997	2418.5	L. kluyveri	[2]
15	8	1.46349e+06	4875.5	L. kluyveri	[2]
16	1	843404	4080	L. kluyveri	[2]
16	2	784337	1234.5	L. kluyveri	[2]
16	2	925628	3670	L. kluyveri	[2]
16	5	437986	962	L. kluyveri	[2]
16	8	567464	4485	L. kluyveri	[2]
16	8	604887	1831.5	L. kluyveri	[2]
16	8	1.64605e+06	2189.5	L. kluyveri	[2]
17	4	132506	504.5	L. kluyveri	[2]
17	4	207253	1808.5	L. kluyveri	[2]
17	4	988701	2642.5	L. kluyveri	[2]
17	5	631539	1182	L. kluyveri	[2]
17	5	842400	2364.5	L. kluyveri	[2]
17	6	166296	2802.5	L. kluyveri	[2]
17	6	791520	2740	L. kluyveri	[2]
17	7	653508	1291	L. kluyveri	[2]
17	7	1.49094e+06	871.5	L. kluyveri	[2]
18	1	229053	1295.5	L. kluyveri	[2]
18	4	884971	2539.5	L. kluyveri	[2]
19	1	556555	2316	L. kluyveri	[2]
19	4	52591.2	877.5	L. kluyveri	[2]
19	5	483102	2198.5	L. kluyveri	[2]
20	1	469206	2807	L. kluyveri	[2]
20	1	834768	1884	L. kluyveri	[2]
20	4	238930	1247	L. kluyveri	[2]
20	5	979538	1312.5	L. kluyveri	[2]
20	7	666890	1859	L. kluyveri	[2]
21	2	515221	4488.5	L. kluyveri	[2]
21	4	56911.5	2358	L. kluyveri	[2]
21	4	348778	1653	L. kluyveri	[2]
21	4	848692	429.5	L. kluyveri	[2]
21	4	1.02377e+06	937.5	L. kluyveri	[2]
21	6	1.2236e+06	3587.5	L. kluyveri	[2]
21	7	1.31646e+06	4532.5	L. kluyveri	[2]
21	7	1.47496e+06	171.5	L. kluyveri	[2]
21	8	1655596	2522	L. kluyveri	[2]
21	8	1.84753e+06	1744.5	L. kluyveri	[2]
22	2	924452	4092.5	L. kluyveri	[2]
22	4	1.04372e+06	4375	L. kluyveri	[2]
22	6	1.23332e+06	3278	L. kluyveri	[2]
22	6	1309181	2531	L. kluyveri	[2]
23	3	1.12861e+06	2138	L. kluyveri	[2]
23	4	499348	2301	L. kluyveri	[2]
23	6	212509	559.5	L. kluyveri	[2]
23	7	973420	4287.5	L. kluyveri	[2]
23	8	1.54295e+06	2377.5	L. kluyveri	[2]
24	1	852906	1488	L. kluyveri	[2]
24	2	948580	1808.5	L. kluyveri	[2]
24	4	270515	1453	L. kluyveri	[2]
24	4	938646	1313	L. kluyveri	[2]
24	5	882696	725.5	L. kluyveri	[2]
24	7	1577570	2831	L. kluyveri	[2]
24	8	1.52265e+06	1530	L. kluyveri	[2]
24	8	1.5774e+06	4675.5	L. kluyveri	[2]
25	2	794518	6307	L. kluyveri	[2]
25	4	874021	2460.5	L. kluyveri	[2]
25	5	768107	999.5	L. kluyveri	[2]
25	6	546160	511	L. kluyveri	[2]
25	6	763535	4934	L. kluyveri	[2]
25	6	789320	1662	L. kluyveri	[2]
26	2	949173	2620.5	L. kluyveri	[2]
26	3	1145142	402	L. kluyveri	[2]
26	5	442964	928.5	L. kluyveri	[2]
27	2	294125	1693.5	L. kluyveri	[2]
27	2	469822	2989	L. kluyveri	[2]
27	4	206615	2077.5	L. kluyveri	[2]
27	7	625618	3685	L. kluyveri	[2]
27	7	1.68167e+06	3541.5	L. kluyveri	[2]
27	8	2.03255e+06	2916.5	L. kluyveri	[2]
28	2	914850	1399.5	L. kluyveri	[2]
28	2	1050766	1123	L. kluyveri	[2]
28	2	1.05173e+06	650.5	L. kluyveri	[2]
28	4	71906.2	3488.5	L. kluyveri	[2]
28	4	318996	1556.5	L. kluyveri	[2]
28	6	470820	3247	L. kluyveri	[2]
28	6	481424	1499	L. kluyveri	[2]
28	6	1.0538e+06	2658.5	L. kluyveri	[2]
29	2	326834	787	L. kluyveri	[2]
29	4	49829.2	1577.5	L. kluyveri	[2]
29	8	1.83523e+06	2093	L. kluyveri	[2]
30	3	1.19157e+06	4051	L. kluyveri	[2]
30	7	1.50724e+06	1223.5	L. kluyveri	[2]
31	1	108502	1625	L. kluyveri	[2]
31	6	216967	1965.5	L. kluyveri	[2]
31	6	266950	4246.5	L. kluyveri	[2]
31	7	138912	1971	L. kluyveri	[2]
31	7	141305	2025.5	L. kluyveri	[2]
31	7	948880	4675	L. kluyveri	[2]
32	6	107121	2816	L. kluyveri	[2]
32	6	1181067	621	L. kluyveri	[2]
32	6	1.18235e+06	1612	L. kluyveri	[2]
32	7	372290	4033	L. kluyveri	[2]
32	7	569810	2798	L. kluyveri	[2]
32	8	288494	1112	L. kluyveri	[2]
32	8	1540631	2253	L. kluyveri	[2]
32	8	1898629	2907	L. kluyveri	[2]
33	1	485238	4619.5	L. kluyveri	[2]
33	2	405711	2879.5	L. kluyveri	[2]
33	4	41393	2329	L. kluyveri	[2]
33	5	192544	1118.5	L. kluyveri	[2]
33	5	261074	1237	L. kluyveri	[2]
33	7	266722	653.5	L. kluyveri	[2]
33	7	1.02372e+06	4781.5	L. kluyveri	[2]
33	8	2.08429e+06	3896.5	L. kluyveri	[2]
34	1	126092	1460.5	L. kluyveri	[2]
34	1	217261	1749.5	L. kluyveri	[2]
34	2	943610	2165.5	L. kluyveri	[2]
34	2	945951	2400	L. kluyveri	[2]
34	4	410228	776.5	L. kluyveri	[2]
34	6	670562	896.5	L. kluyveri	[2]
34	6	675853	2488.5	L. kluyveri	[2]
34	7	902483	3370.5	L. kluyveri	[2]
34	7	1.44887e+06	581.5	L. kluyveri	[2]
34	8	289725	3956	L. kluyveri	[2]
34	8	881204	2049	L. kluyveri	[2]
34	8	1.55128e+06	2123	L. kluyveri	[2]
34	8	1.55688e+06	872	L. kluyveri	[2]
34	8	1.70725e+06	1159.5	L. kluyveri	[2]
35	6	627582	2473.5	L. kluyveri	[2]
35	6	707508	1771	L. kluyveri	[2]
35	7	176946	2068	L. kluyveri	[2]
35	7	403659	6612	L. kluyveri	[2]
35	7	1.44641e+06	3374.5	L. kluyveri	[2]
35	8	794466	3477	L. kluyveri	[2]
35	8	937414	7654	L. kluyveri	[2]
36	2	898701	4754.5	L. kluyveri	[2]
36	4	1140012	3380	L. kluyveri	[2]
36	6	142372	2608	L. kluyveri	[2]
37	4	472802	4578	L. kluyveri	[2]
37	4	551612	3299.5	L. kluyveri	[2]
37	4	572868	1225.5	L. kluyveri	[2]
37	6	1.03698e+06	619	L. kluyveri	[2]
38	1	44520.8	4515.5	L. kluyveri	[2]
39	7	411604	1571.5	L. kluyveri	[2]
39	7	1.38168e+06	1192.5	L. kluyveri	[2]
39	8	804186	4258.5	L. kluyveri	[2]
40	1	728779	807.5	L. kluyveri	[2]
40	2	806083	2234	L. kluyveri	[2]
40	4	277381	3011.5	L. kluyveri	[2]
40	5	709846	4862	L. kluyveri	[2]
41	1	842596	2466	L. kluyveri	[2]
41	7	1.39008e+06	879.5	L. kluyveri	[2]
41	8	1.5654e+06	6348.5	L. kluyveri	[2]
41	8	1.83402e+06	4620.5	L. kluyveri	[2]
42	1	315166	1101	L. kluyveri	[2]
42	1	550712	2772.5	L. kluyveri	[2]
42	3	1.18887e+06	1355	L. kluyveri	[2]
42	4	510362	3055	L. kluyveri	[2]
42	8	614451	3795.5	L. kluyveri	[2]
42	8	679697	4976.5	L. kluyveri	[2]
43	2	1044702	2967	L. kluyveri	[2]
43	5	892138	2104	L. kluyveri	[2]
44	1	132303	5421.5	L. kluyveri	[2]
44	5	892432	2692	L. kluyveri	[2]
44	7	738001	3190.5	L. kluyveri	[2]
45	1	839330	4068	L. kluyveri	[2]
45	5	351017	896.5	L. kluyveri	[2]
45	6	933566	4902	L. kluyveri	[2]
45	6	951576	1789.5	L. kluyveri	[2]
45	8	1.93707e+06	3868.5	L. kluyveri	[2]
45	8	2.13721e+06	824.5	L. kluyveri	[2]
45	8	2.14091e+06	1203.5	L. kluyveri	[2]
46	5	1.20454e+06	978	L. kluyveri	[2]
46	7	554156	2559	L. kluyveri	[2]
46	7	1.12788e+06	1863.5	L. kluyveri	[2]
47	2	483581	2717.5	L. kluyveri	[2]
47	4	328921	2976.5	L. kluyveri	[2]
47	5	1184464	3886	L. kluyveri	[2]
47	6	141502	2363.5	L. kluyveri	[2]
47	6	148394	431	L. kluyveri	[2]
47	6	148734	83.5	L. kluyveri	[2]
47	8	703556	2773	L. kluyveri	[2]
48	5	1.0339e+06	3681	L. kluyveri	[2]
48	6	878341	2183.5	L. kluyveri	[2]
48	6	880500	514	L. kluyveri	[2]
48	7	661967	3019.5	L. kluyveri	[2]
48	8	1.53846e+06	3147	L. kluyveri	[2]
49	2	782754	1079	L. kluyveri	[2]
49	5	1.18765e+06	1302.5	L. kluyveri	[2]
LA13	ref_Lakl0E	775472	1144	L. kluyveri	[2]
LA13	ref_Lakl0E	776246	197	L. kluyveri	[2]
LA13	ref_Lakl0E	778720	3654	L. kluyveri	[2]
LA13	ref_Lakl0G	234238	315.5	L. kluyveri	[2]
LA13	ref_Lakl0G	1.40879e+06	1764.5	L. kluyveri	[2]
LA15	ref_Lakl0D	59957.5	3735	L. kluyveri	[2]
LA15	ref_Lakl0E	955303	2604.5	L. kluyveri	[2]
LA19	ref_Lakl0A	519562	2316	L. kluyveri	[2]
LA19	ref_Lakl0A	667686	7234.5	L. kluyveri	[2]
LA19	ref_Lakl0B	166775	3491	L. kluyveri	[2]
LA19	ref_Lakl0B	298406	3552	L. kluyveri	[2]
LA19	ref_Lakl0B	339244	2578	L. kluyveri	[2]
LA19	ref_Lakl0B	364812	1796.5	L. kluyveri	[2]
LA19	ref_Lakl0B	752040	1664.5	L. kluyveri	[2]
LA19	ref_Lakl0B	770272	4026.5	L. kluyveri	[2]
LA19	ref_Lakl0B	1.01577e+06	12284	L. kluyveri	[2]
LA19	ref_Lakl0C	344728	4763	L. kluyveri	[2]
LA19	ref_Lakl0C	483472	7538	L. kluyveri	[2]
LA19	ref_Lakl0C	737233	1382.5	L. kluyveri	[2]
LA19	ref_Lakl0C	780880	1009	L. kluyveri	[2]
LA19	ref_Lakl0C	1.23354e+06	194	L. kluyveri	[2]
LA19	ref_Lakl0D	638093	4596	L. kluyveri	[2]
LA19	ref_Lakl0E	185144	2709	L. kluyveri	[2]
LA19	ref_Lakl0E	1.17355e+06	4641	L. kluyveri	[2]
LA19	ref_Lakl0F	543544	1651.5	L. kluyveri	[2]
LA19	ref_Lakl0F	916403	3361.5	L. kluyveri	[2]
LA19	ref_Lakl0G	323918	4299	L. kluyveri	[2]
LA19	ref_Lakl0G	434211	4435.5	L. kluyveri	[2]
LA19	ref_Lakl0G	522052	5492	L. kluyveri	[2]
LA19	ref_Lakl0G	567482	1878.5	L. kluyveri	[2]
LA19	ref_Lakl0G	658606	94716	L. kluyveri	[2]
LA19	ref_Lakl0G	910362	11864.5	L. kluyveri	[2]
LA19	ref_Lakl0G	1036968	8474	L. kluyveri	[2]
LA19	ref_Lakl0G	1.14392e+06	1576.5	L. kluyveri	[2]
LA19	ref_Lakl0G	1.3017e+06	12889.5	L. kluyveri	[2]
LA19	ref_Lakl0G	1.32228e+06	4808.5	L. kluyveri	[2]
LA19	ref_Lakl0G	1.72012e+06	3487.5	L. kluyveri	[2]
LA19	ref_Lakl0H	1.09732e+06	24100.5	L. kluyveri	[2]
LA19	ref_Lakl0H	1.36389e+06	509.5	L. kluyveri	[2]
LA19	ref_Lakl0H	2.20508e+06	4777	L. kluyveri	[2]
LA19	ref_Lakl0H	2.25312e+06	2504.5	L. kluyveri	[2]
LA21	ref_Lakl0A	860563	1237	L. kluyveri	[2]
LA21	ref_Lakl0B	870798	3755.5	L. kluyveri	[2]
LA21	ref_Lakl0D	125934	1907.5	L. kluyveri	[2]
LA21	ref_Lakl0D	558870	2750.5	L. kluyveri	[2]
LA21	ref_Lakl0E	855333	804.5	L. kluyveri	[2]
LA21	ref_Lakl0F	141638	538	L. kluyveri	[2]
LA21	ref_Lakl0F	799431	7865.5	L. kluyveri	[2]
LA23	ref_Lakl0E	147395	3630.5	L. kluyveri	[2]
LA23	ref_Lakl0E	798786	3042	L. kluyveri	[2]
LA23	ref_Lakl0F	463620	3930	L. kluyveri	[2]
LA23	ref_Lakl0F	1.15947e+06	1233.5	L. kluyveri	[2]
LA23	ref_Lakl0F	1.30903e+06	438.5	L. kluyveri	[2]
LA23	ref_Lakl0F	1.3111e+06	3050	L. kluyveri	[2]
LA23	ref_Lakl0G	545128	831	L. kluyveri	[2]
LA23	ref_Lakl0G	680521	1341.5	L. kluyveri	[2]
LA23	ref_Lakl0G	1.68038e+06	1836.5	L. kluyveri	[2]
LA24	ref_Lakl0A	723741	619.5	L. kluyveri	[2]
LA24	ref_Lakl0D	164892	1202	L. kluyveri	[2]
LA24	ref_Lakl0E	608795	1399.5	L. kluyveri	[2]
LA25	ref_Lakl0D	65635.5	1854	L. kluyveri	[2]
LA25	ref_Lakl0H	568538	3055	L. kluyveri	[2]
LA25	ref_Lakl0H	2.16074e+06	406	L. kluyveri	[2]
LA26	ref_Lakl0A	412567	1072	L. kluyveri	[2]
LA26	ref_Lakl0B	764509	3607.5	L. kluyveri	[2]
LA26	ref_Lakl0D	291024	671	L. kluyveri	[2]
LA26	ref_Lakl0D	417448	4261.5	L. kluyveri	[2]
LA26	ref_Lakl0D	515392	1167.5	L. kluyveri	[2]
LA26	ref_Lakl0D	558078	1166	L. kluyveri	[2]
LA26	ref_Lakl0G	182358	3089.5	L. kluyveri	[2]
LA27	ref_Lakl0A	860496	4295.5	L. kluyveri	[2]
LA27	ref_Lakl0E	491126	835.5	L. kluyveri	[2]
LA27	ref_Lakl0E	976406	873.5	L. kluyveri	[2]
LA27	ref_Lakl0F	354208	57	L. kluyveri	[2]
LA27	ref_Lakl0G	262187	3985.5	L. kluyveri	[2]
LA27	ref_Lakl0G	1.38168e+06	1193.5	L. kluyveri	[2]
LA27	ref_Lakl0H	681526	2182.5	L. kluyveri	[2]
LA39	ref_Lakl0B	403576	1392.5	L. kluyveri	[2]
LA39	ref_Lakl0E	282081	4327.5	L. kluyveri	[2]
LA39	ref_Lakl0E	287051	823	L. kluyveri	[2]
LA39	ref_Lakl0F	784488	2959	L. kluyveri	[2]
LA39	ref_Lakl0F	1.0403e+06	482.5	L. kluyveri	[2]
1	7	601632	39104.5	L. waltii	[3]
2	1	1.05023e+06	2296.5	L. waltii	[3]
3	3	161431	1842.5	L. waltii	[3]
3	3	884486	999.5	L. waltii	[3]
3	3	635882	819.5	L. waltii	[3]
3	6	161972	2096.5	L. waltii	[3]
3	7	87089.5	1797	L. waltii	[3]
3	7	1.52028e+06	1704	L. waltii	[3]
3	8	326262	991	L. waltii	[3]
4	1	305253	3593.5	L. waltii	[3]
4	1	920436	1246	L. waltii	[3]
4	3	711607	5228.5	L. waltii	[3]
4	3	884494	1144	L. waltii	[3]
4	5	847640	1242.5	L. waltii	[3]
4	8	328502	3489.5	L. waltii	[3]
5	5	719790	3473	L. waltii	[3]
5	6	763886	2653.5	L. waltii	[3]
6	1	53644	1831	L. waltii	[3]
6	3	346714	869	L. waltii	[3]
6	3	521874	1709	L. waltii	[3]
6	3	1.05649e+06	1763.5	L. waltii	[3]
6	5	788958	3735	L. waltii	[3]
6	7	1.10021e+06	5730.5	L. waltii	[3]
6	8	693470	3492	L. waltii	[3]
6	8	665110	2548.5	L. waltii	[3]
9	3	122978	2141	L. waltii	[3]
9	3	1097990	3072	L. waltii	[3]
9	5	475951	7126.5	L. waltii	[3]
9	7	907532	774.5	L. waltii	[3]
9	7	1.17519e+06	920.5	L. waltii	[3]
9	8	314650	1359	L. waltii	[3]
10	1	191464	1788.5	L. waltii	[3]
10	1	213075	2172	L. waltii	[3]
10	1	244715	4465.5	L. waltii	[3]
10	1	337928	2469	L. waltii	[3]
10	1	444114	7463	L. waltii	[3]
10	1	544984	11502	L. waltii	[3]
10	1	637344	2014	L. waltii	[3]
10	1	809514	852	L. waltii	[3]
10	1	1.05552e+06	786	L. waltii	[3]
10	1	852097	3247.5	L. waltii	[3]
10	3	893249	1006.5	L. waltii	[3]
10	3	563382	1499.5	L. waltii	[3]
10	6	729495	14775.5	L. waltii	[3]
10	6	885727	4761	L. waltii	[3]
10	6	964318	40436.5	L. waltii	[3]
10	7	458153	1112.5	L. waltii	[3]
10	7	944196	2383	L. waltii	[3]
10	7	1.23328e+06	2086	L. waltii	[3]
10	8	500908	1091.5	L. waltii	[3]
10	8	738390	1835	L. waltii	[3]
11	7	1.47504e+06	878	L. waltii	[3]
11	8	424492	7413	L. waltii	[3]
12	1	867062	720	L. waltii	[3]
12	3	225517	4358	L. waltii	[3]
12	3	400720	1912	L. waltii	[3]
12	3	714316	2495.5	L. waltii	[3]
12	5	800397	2471.5	L. waltii	[3]
12	7	321150	2757	L. waltii	[3]
12	7	822073	3335.5	L. waltii	[3]
13	3	189853	507.5	L. waltii	[3]
13	5	383596	953	L. waltii	[3]
13	6	942540	1535	L. waltii	[3]
13	7	1.21947e+06	2976.5	L. waltii	[3]
13	7	288593	979.5	L. waltii	[3]
13	8	383148	2034	L. waltii	[3]
13	8	1024790	841	L. waltii	[3]
14	1	441776	922	L. waltii	[3]
14	3	557540	5052.5	L. waltii	[3]
14	7	1350661	1370	L. waltii	[3]
14	8	353402	2332	L. waltii	[3]
15	5	940438	1827	L. waltii	[3]
15	6	173462	261	L. waltii	[3]
15	7	663841	1719.5	L. waltii	[3]
15	7	1.54755e+06	1064	L. waltii	[3]
16	1	204265	2883.5	L. waltii	[3]
16	7	964624	1292	L. waltii	[3]
16	7	543732	1119.5	L. waltii	[3]
16	7	1.2845e+06	1702.5	L. waltii	[3]
16	8	547478	2396	L. waltii	[3]
17	1	347038	359.5	L. waltii	[3]
17	1	348111	960.5	L. waltii	[3]
17	1	349154	454	L. waltii	[3]
17	1	233086	1367.5	L. waltii	[3]
17	1	335924	2108	L. waltii	[3]
17	3	355841	1530	L. waltii	[3]
17	3	123487	2946	L. waltii	[3]
17	6	144926	2673	L. waltii	[3]
17	8	361892	4491	L. waltii	[3]
17	8	425234	2554	L. waltii	[3]
18	3	455965	4069.5	L. waltii	[3]
18	6	1.34949e+06	756.5	L. waltii	[3]
18	7	267437	2668	L. waltii	[3]
19	1	639423	526	L. waltii	[3]
19	3	849686	3500	L. waltii	[3]
19	7	197788	1847	L. waltii	[3]
19	7	318786	1349	L. waltii	[3]
19	7	1.4399e+06	3102.5	L. waltii	[3]
20	1	304348	124.5	L. waltii	[3]
20	1	839502	1507.5	L. waltii	[3]
20	3	1.11462e+06	3493.5	L. waltii	[3]
20	5	992652	3251.5	L. waltii	[3]
20	7	1.2016e+06	1956	L. waltii	[3]
21	1	140307	21189.5	L. waltii	[3]
21	1	735328	939	L. waltii	[3]
21	3	161649	3822.5	L. waltii	[3]
21	3	314362	3339.5	L. waltii	[3]
21	3	372369	3978.5	L. waltii	[3]
21	3	465556	2600	L. waltii	[3]
21	3	689123	748	L. waltii	[3]
21	3	890615	2362	L. waltii	[3]
21	5	589258	3460	L. waltii	[3]
21	5	929816	2945	L. waltii	[3]
21	6	1349462	810	L. waltii	[3]
21	6	809726	572	L. waltii	[3]
21	6	905304	29264	L. waltii	[3]
21	6	1.17366e+06	4434.5	L. waltii	[3]
21	6	1346526	1977	L. waltii	[3]
21	7	841913	2793	L. waltii	[3]
21	7	1.36194e+06	1812	L. waltii	[3]
21	7	623646	1682	L. waltii	[3]
21	7	682507	1518.5	L. waltii	[3]
21	8	823561	2115.5	L. waltii	[3]
21	8	558237	4742	L. waltii	[3]
21	8	903684	1105	L. waltii	[3]
22	1	679428	1714	L. waltii	[3]
22	1	492968	6928.5	L. waltii	[3]
22	1	702869	3053	L. waltii	[3]
22	3	604587	2556.5	L. waltii	[3]
22	3	884738	1631.5	L. waltii	[3]
22	5	250824	1120	L. waltii	[3]
22	7	1175536	1605	L. waltii	[3]
22	7	878539	2401.5	L. waltii	[3]
22	7	1527614	4745	L. waltii	[3]
22	8	725308	1511	L. waltii	[3]
23	1	448638	4369	L. waltii	[3]
23	6	633770	3621	L. waltii	[3]
23	7	693392	2164	L. waltii	[3]
24	1	130414	1830	L. waltii	[3]
24	3	123462	4262	L. waltii	[3]
24	5	809880	2513	L. waltii	[3]
24	6	628508	2402.5	L. waltii	[3]
24	7	435273	1990.5	L. waltii	[3]
25	1	117063	2563.5	L. waltii	[3]
25	3	367578	3686	L. waltii	[3]
25	6	163392	3574	L. waltii	[3]
25	7	1292027	4381	L. waltii	[3]
25	8	361806	597	L. waltii	[3]
25	8	1.10256e+06	1647	L. waltii	[3]
26	7	813942	3413.5	L. waltii	[3]
26	8	330823	2549	L. waltii	[3]
27	1	331636	1530	L. waltii	[3]
27	3	122064	1465.5	L. waltii	[3]
27	3	454890	612.5	L. waltii	[3]
27	3	205877	2025.5	L. waltii	[3]
27	3	861975	2682.5	L. waltii	[3]
27	6	60849.2	2821.5	L. waltii	[3]
27	7	907455	319	L. waltii	[3]
28	1	44954	141	L. waltii	[3]
28	5	602670	589	L. waltii	[3]
28	5	526400	460.5	L. waltii	[3]
28	5	940433	1808.5	L. waltii	[3]
28	5	974851	2486.5	L. waltii	[3]
28	6	556811	868.5	L. waltii	[3]
28	7	1300066	1318	L. waltii	[3]
29	1	441261	1435	L. waltii	[3]
29	3	368601	2280.5	L. waltii	[3]
29	6	45954.2	813.5	L. waltii	[3]
30	1	491182	3356.5	L. waltii	[3]
30	5	620035	1541.5	L. waltii	[3]
30	7	1504429	3755	L. waltii	[3]
30	8	896893	2571.5	L. waltii	[3]
31	5	250704	879	L. waltii	[3]
31	5	251388	10	L. waltii	[3]
31	5	489682	1904	L. waltii	[3]
31	7	303778	2964	L. waltii	[3]
31	7	928712	1273	L. waltii	[3]
32	1	397635	1109	L. waltii	[3]
32	3	513293	3373	L. waltii	[3]
32	3	635568	1583	L. waltii	[3]
32	3	713442	2312.5	L. waltii	[3]
32	5	594407	39	L. waltii	[3]
32	5	1.02102e+06	6204.5	L. waltii	[3]
32	7	435045	1810.5	L. waltii	[3]
32	7	679976	424	L. waltii	[3]
32	8	516093	3205.5	L. waltii	[3]
33	5	130993	1332.5	L. waltii	[3]
33	8	951195	930.5	L. waltii	[3]
34	1	646901	3311	L. waltii	[3]
34	1	295638	1912	L. waltii	[3]
34	1	456788	1164.5	L. waltii	[3]
34	5	494527	3431.5	L. waltii	[3]
34	5	969358	5559.5	L. waltii	[3]
34	6	492214	3187	L. waltii	[3]
34	6	535246	1147.5	L. waltii	[3]
34	7	1.17468e+06	2306	L. waltii	[3]
34	7	1.48657e+06	631	L. waltii	[3]
34	8	807772	904.5	L. waltii	[3]
35	3	523009	1241	L. waltii	[3]
35	3	563439	2710.5	L. waltii	[3]
35	3	945141	627	L. waltii	[3]
35	6	910948	2755	L. waltii	[3]
36	7	812522	1231.5	L. waltii	[3]
37	1	1.04572e+06	3747.5	L. waltii	[3]
37	6	964426	1941	L. waltii	[3]
37	7	963060	3664.5	L. waltii	[3]
37	7	1067883	1807	L. waltii	[3]
37	8	298558	3359	L. waltii	[3]
37	8	875631	1243.5	L. waltii	[3]
38	3	1.11562e+06	1482.5	L. waltii	[3]
38	5	250458	1338	L. waltii	[3]
38	7	907431	271	L. waltii	[3]
38	8	809736	902.5	L. waltii	[3]
39	1	417971	1173.5	L. waltii	[3]
39	1	623382	7727.5	L. waltii	[3]
39	5	594407	39	L. waltii	[3]
39	5	719370	3048	L. waltii	[3]
39	6	176845	820.5	L. waltii	[3]
39	7	1.10684e+06	5940.5	L. waltii	[3]
39	8	904548	668	L. waltii	[3]
40	1	304557	133.5	L. waltii	[3]
40	1	711007	496	L. waltii	[3]
40	3	822360	1451	L. waltii	[3]
40	3	884271	570.5	L. waltii	[3]
40	3	892908	838	L. waltii	[3]
40	7	261438	1440.5	L. waltii	[3]
40	7	907431	271	L. waltii	[3]
41	3	403817	1710.5	L. waltii	[3]
41	6	727369	641	L. waltii	[3]
42	3	685069	2425	L. waltii	[3]
42	6	727212	1543.5	L. waltii	[3]
42	7	1.43717e+06	2349.5	L. waltii	[3]
42	8	636832	2608	L. waltii	[3]
42	8	337486	342	L. waltii	[3]
42	8	715412	3426	L. waltii	[3]
43	1	865978	2890	L. waltii	[3]
43	1	435453	786.5	L. waltii	[3]
43	1	623306	2518	L. waltii	[3]
43	3	1099681	4625	L. waltii	[3]
43	3	208138	1188.5	L. waltii	[3]
43	5	108294	2566.5	L. waltii	[3]
43	5	749206	395.5	L. waltii	[3]
43	6	713305	3791.5	L. waltii	[3]
43	6	551349	1197.5	L. waltii	[3]
43	6	555766	2182	L. waltii	[3]
43	6	658479	1881	L. waltii	[3]
43	7	435984	627.5	L. waltii	[3]
43	8	398999	2176.5	L. waltii	[3]
44	3	388201	224.5	L. waltii	[3]
44	3	580763	1466	L. waltii	[3]
44	5	477730	5212	L. waltii	[3]
44	8	425985	1051	L. waltii	[3]
44	8	665006	1733	L. waltii	[3]
44	8	337880	392	L. waltii	[3]
45	3	159538	1285	L. waltii	[3]
45	5	1.16049e+06	1337	L. waltii	[3]
45	5	374413	1360.5	L. waltii	[3]
45	6	701474	1505	L. waltii	[3]
45	6	750393	15512.5	L. waltii	[3]
45	6	758868	714	L. waltii	[3]
45	6	813925	109028	L. waltii	[3]
45	6	1.34688e+06	1968.5	L. waltii	[3]
45	7	840801	1460.5	L. waltii	[3]
45	7	1502233	3483	L. waltii	[3]
45	7	297352	1079.5	L. waltii	[3]
45	7	615417	373	L. waltii	[3]
46	1	432633	1090.5	L. waltii	[3]
46	5	788080	2606	L. waltii	[3]
46	5	855125	3064.5	L. waltii	[3]
46	7	1.05524e+06	2695.5	L. waltii	[3]
47	1	512072	56595	L. waltii	[3]
47	1	1.01818e+06	2585.5	L. waltii	[3]
47	1	917920	2587.5	L. waltii	[3]
47	3	787675	1831.5	L. waltii	[3]
47	3	1.10822e+06	20445.5	L. waltii	[3]
47	5	1.15307e+06	28355.5	L. waltii	[3]
47	5	777624	70071	L. waltii	[3]
47	5	855408	82570.5	L. waltii	[3]
47	5	953188	112546	L. waltii	[3]
47	5	1074725	124283	L. waltii	[3]
47	6	48069	1050	L. waltii	[3]
47	6	670705	2862.5	L. waltii	[3]
47	6	1.17366e+06	4434.5	L. waltii	[3]
47	6	1.34663e+06	2107.5	L. waltii	[3]
47	6	112508	66632	L. waltii	[3]
47	6	869780	2364	L. waltii	[3]
47	6	965820	37502	L. waltii	[3]
47	6	1.34954e+06	591.5	L. waltii	[3]
47	7	201146	48954	L. waltii	[3]
47	7	232758	10052	L. waltii	[3]
47	7	248653	18457.5	L. waltii	[3]
47	7	1.52414e+06	43505.5	L. waltii	[3]
47	7	1.5974e+06	100906	L. waltii	[3]
47	8	816340	12758	L. waltii	[3]
47	8	259865	19345.5	L. waltii	[3]
47	8	440750	98760	L. waltii	[3]
47	8	551946	119248	L. waltii	[3]
48	1	146647	1078	L. waltii	[3]
48	1	263255	1565	L. waltii	[3]
48	1	623962	3156	L. waltii	[3]
48	1	141364	3718	L. waltii	[3]
48	3	884560	1202.5	L. waltii	[3]
48	3	634710	3297.5	L. waltii	[3]
48	8	307464	2833	L. waltii	[3]
49	5	358713	1720.5	L. waltii	[3]
49	6	778917	1634.5	L. waltii	[3]
49	7	1154270	1888	L. waltii	[3]
49	7	1.59279e+06	796.5	L. waltii	[3]
50	1	396698	2784	L. waltii	[3]
50	1	185862	1232.5	L. waltii	[3]
50	3	762300	3369	L. waltii	[3]
50	5	136598	1766	L. waltii	[3]
50	5	934004	2815.5	L. waltii	[3]
50	5	1.11429e+06	956.5	L. waltii	[3]
50	6	870745	1561.5	L. waltii	[3]
51	1	300924	2431	L. waltii	[3]
51	1	1.05125e+06	633	L. waltii	[3]
51	3	585545	56857.5	L. waltii	[3]
51	3	1060440	1926	L. waltii	[3]
51	5	749044	4571	L. waltii	[3]
51	5	998513	210452	L. waltii	[3]
51	6	533429	169296	L. waltii	[3]
51	7	506765	4815	L. waltii	[3]
51	7	1.06652e+06	1328	L. waltii	[3]
51	7	1.46976e+06	152258	L. waltii	[3]
51	7	1.17897e+06	36917.5	L. waltii	[3]
51	7	1304884	3197	L. waltii	[3]
51	8	1.01113e+06	273000	L. waltii	[3]
52	1	386080	1050.5	L. waltii	[3]
52	3	734204	4419.5	L. waltii	[3]
52	5	814052	644.5	L. waltii	[3]
52	5	929742	4564	L. waltii	[3]
52	5	1.11882e+06	4254.5	L. waltii	[3]
52	6	937143	964	L. waltii	[3]
52	7	1.36877e+06	1265	L. waltii	[3]
52	7	337112	1489	L. waltii	[3]
53	1	838452	1003.5	L. waltii	[3]
53	1	110410	1022	L. waltii	[3]
53	5	709279	1368.5	L. waltii	[3]
53	6	558414	804.5	L. waltii	[3]
53	6	470815	2603	L. waltii	[3]
53	7	813068	2323.5	L. waltii	[3]
53	7	250430	1417.5	L. waltii	[3]
53	7	1.41383e+06	691	L. waltii	[3]
53	7	1.41506e+06	1262.5	L. waltii	[3]
53	8	933262	1815.5	L. waltii	[3]
54	1	1.09523e+06	708	L. waltii	[3]
54	3	368130	1435	L. waltii	[3]
54	6	920951	2083	L. waltii	[3]
54	6	145140	1008	L. waltii	[3]
54	6	155353	186.5	L. waltii	[3]
54	7	177629	470	L. waltii	[3]
54	8	677264	1196	L. waltii	[3]
55	3	1108843	1578	L. waltii	[3]
55	5	713623	420.5	L. waltii	[3]
55	6	870298	2677	L. waltii	[3]
55	7	1.2433e+06	268.5	L. waltii	[3]
56	3	891369	712.5	L. waltii	[3]
56	3	454460	3882	L. waltii	[3]
56	3	570446	1949	L. waltii	[3]
56	5	883206	3833	L. waltii	[3]
56	7	435824	2649	L. waltii	[3]
56	7	560947	1557	L. waltii	[3]
56	7	99678	3008	L. waltii	[3]
56	7	559132	709	L. waltii	[3]
57	1	184593	2742	L. waltii	[3]
57	1	383112	2124	L. waltii	[3]
57	5	938625	1745.5	L. waltii	[3]
57	8	875762	2062.5	L. waltii	[3]
58	1	306742	3040.5	L. waltii	[3]
58	1	196474	811	L. waltii	[3]
58	1	200802	4625.5	L. waltii	[3]
58	1	758453	3156.5	L. waltii	[3]
58	3	892301	961.5	L. waltii	[3]
58	3	1.02954e+06	1820.5	L. waltii	[3]
58	5	1.00155e+06	2113	L. waltii	[3]
58	7	951076	352	L. waltii	[3]
58	8	491125	322	L. waltii	[3]
59	3	738863	1941.5	L. waltii	[3]
59	7	289500	748	L. waltii	[3]
59	7	318552	982.5	L. waltii	[3]
59	7	874350	2324	L. waltii	[3]
59	7	907431	271	L. waltii	[3]
59	8	456666	2083	L. waltii	[3]
59	8	337522	2131	L. waltii	[3]
60	1	178434	3696	L. waltii	[3]
60	1	444652	652	L. waltii	[3]
60	1	591086	1709	L. waltii	[3]
60	7	1.28716e+06	1311.5	L. waltii	[3]
60	7	1290743	5027	L. waltii	[3]
60	7	907431	271	L. waltii	[3]
61	1	115408	1044	L. waltii	[3]
61	1	214622	1603.5	L. waltii	[3]
61	1	1031247	959	L. waltii	[3]
61	3	554515	2074.5	L. waltii	[3]
61	5	590150	1533	L. waltii	[3]
61	6	556831	2704	L. waltii	[3]
61	7	874675	1673	L. waltii	[3]
61	7	220703	1297.5	L. waltii	[3]
62	1	307112	1459.5	L. waltii	[3]
62	3	122064	1465.5	L. waltii	[3]
62	6	87614.2	1514.5	L. waltii	[3]
62	6	557185	916	L. waltii	[3]
62	6	776805	1099	L. waltii	[3]
62	7	1243032	2039	L. waltii	[3]
62	7	1322231	2369	L. waltii	[3]
62	7	1406820	1278	L. waltii	[3]
62	8	582906	2512.5	L. waltii	[3]
62	8	680946	1166.5	L. waltii	[3]
63	1	404988	1860	L. waltii	[3]
63	1	1.0124e+06	1309.5	L. waltii	[3]
63	1	1.04476e+06	1813	L. waltii	[3]
63	3	322440	2013	L. waltii	[3]
63	3	533118	1915.5	L. waltii	[3]
63	5	1.12591e+06	3932.5	L. waltii	[3]
63	5	386656	3893.5	L. waltii	[3]
63	7	907402	329	L. waltii	[3]
64	3	1.02242e+06	1488.5	L. waltii	[3]
64	5	622951	2505	L. waltii	[3]
64	5	1.12153e+06	3816.5	L. waltii	[3]
64	7	554980	2503.5	L. waltii	[3]
64	7	572948	480	L. waltii	[3]
64	7	1.31959e+06	3313.5	L. waltii	[3]
64	7	267053	4852.5	L. waltii	[3]
64	7	907431	271	L. waltii	[3]
64	8	876043	961	L. waltii	[3]
64	8	262812	976.5	L. waltii	[3]
64	8	667933	2280.5	L. waltii	[3]
65	1	1063997	5461	L. waltii	[3]
65	3	448764	1162.5	L. waltii	[3]
65	3	661071	2189.5	L. waltii	[3]
65	3	904020	1798	L. waltii	[3]
65	5	128052	498.5	L. waltii	[3]
65	5	724938	3300.5	L. waltii	[3]
65	6	473788	1331	L. waltii	[3]
65	6	1.34585e+06	633.5	L. waltii	[3]
65	7	229161	3115.5	L. waltii	[3]
65	7	1.48385e+06	915.5	L. waltii	[3]
65	8	436228	2639.5	L. waltii	[3]
65	8	630875	1854.5	L. waltii	[3]
65	8	781814	1305	L. waltii	[3]
65	8	325242	1755.5	L. waltii	[3]
66	3	531492	278.5	L. waltii	[3]
66	5	895672	4126.5	L. waltii	[3]
66	5	130860	863.5	L. waltii	[3]
66	5	749628	1857	L. waltii	[3]
66	5	1.12484e+06	3431.5	L. waltii	[3]
66	7	182058	4112.5	L. waltii	[3]
66	7	1.27661e+06	688.5	L. waltii	[3]
66	8	470088	1508	L. waltii	[3]
66	8	544565	2218.5	L. waltii	[3]
66	8	1.14633e+06	1487.5	L. waltii	[3]
66	8	637301	907.5	L. waltii	[3]
67	1	933641	1322.5	L. waltii	[3]
67	1	1.04974e+06	4891.5	L. waltii	[3]
67	3	885248	2523.5	L. waltii	[3]
67	5	602119	1691.5	L. waltii	[3]
67	5	671560	1783.5	L. waltii	[3]
67	5	674939	804.5	L. waltii	[3]
67	7	286374	1360	L. waltii	[3]
67	8	921867	3029.5	L. waltii	[3]
68	1	218065	3144.5	L. waltii	[3]
68	3	417209	825	L. waltii	[3]
68	3	250756	1330.5	L. waltii	[3]
68	3	892044	446.5	L. waltii	[3]
68	3	892620	324	L. waltii	[3]
68	5	487811	1885.5	L. waltii	[3]
68	6	911562	676	L. waltii	[3]
68	6	628878	605.5	L. waltii	[3]
68	7	1233841	3373	L. waltii	[3]
68	7	1.47577e+06	2602.5	L. waltii	[3]
68	8	834220	497.5	L. waltii	[3]
68	8	876392	1493.5	L. waltii	[3]
69	1	1.05018e+06	710	L. waltii	[3]
69	3	378568	2433	L. waltii	[3]
69	3	580350	1945	L. waltii	[3]
69	5	788528	1108.5	L. waltii	[3]
69	6	550856	3305	L. waltii	[3]
69	8	370712	3516.5	L. waltii	[3]
69	8	642770	1880	L. waltii	[3]
69	8	823401	1795.5	L. waltii	[3]
70	3	800086	2520	L. waltii	[3]
70	5	602731	468.5	L. waltii	[3]
70	5	250637	1010	L. waltii	[3]
70	6	963692	3492	L. waltii	[3]
70	6	177287	6645	L. waltii	[3]
71	1	1035013	4421	L. waltii	[3]
71	7	1.45883e+06	1831	L. waltii	[3]
71	7	321038	2493	L. waltii	[3]
71	7	434920	1284	L. waltii	[3]
71	7	907430	269.5	L. waltii	[3]
71	8	344304	2538.5	L. waltii	[3]
72	1	329702	1008	L. waltii	[3]
72	3	347332	7156	L. waltii	[3]
72	3	429690	2690	L. waltii	[3]
72	7	766602	3797	L. waltii	[3]
72	7	907402	329	L. waltii	[3]
72	8	745337	630.5	L. waltii	[3]
73	1	917982	1165	L. waltii	[3]
73	3	862964	2367	L. waltii	[3]
73	5	647144	3375	L. waltii	[3]
73	6	158423	4302.5	L. waltii	[3]
73	7	1.32163e+06	1188	L. waltii	[3]
74	3	460045	1504.5	L. waltii	[3]
74	3	1071182	1404	L. waltii	[3]
74	5	1.00827e+06	4241	L. waltii	[3]
74	7	960245	155	L. waltii	[3]
74	7	960781	893.5	L. waltii	[3]
74	7	890825	1338.5	L. waltii	[3]
74	8	362039	494.5	L. waltii	[3]
74	8	501994	1297	L. waltii	[3]
75	5	1.0398e+06	5365.5	L. waltii	[3]
75	6	870281	1398.5	L. waltii	[3]
75	8	1.01946e+06	3242	L. waltii	[3]
75	8	314411	2511	L. waltii	[3]
76	1	1.08766e+06	2126.5	L. waltii	[3]
76	5	106742	2621.5	L. waltii	[3]
76	5	725536	1589	L. waltii	[3]
76	6	870735	1421.5	L. waltii	[3]
76	8	714609	4332.5	L. waltii	[3]
77	1	289018	5836	L. waltii	[3]
77	3	515870	2330	L. waltii	[3]
77	3	1.09908e+06	2468	L. waltii	[3]
77	5	933312	1309	L. waltii	[3]
77	6	46653	1227	L. waltii	[3]
77	7	772787	1065.5	L. waltii	[3]
77	8	362406	1264.5	L. waltii	[3]
77	8	394019	1319	L. waltii	[3]
78	1	359887	6153.5	L. waltii	[3]
78	3	635362	1616.5	L. waltii	[3]
78	5	135915	2436	L. waltii	[3]
78	5	740916	1954	L. waltii	[3]
78	6	851856	4621	L. waltii	[3]
78	7	550692	1500.5	L. waltii	[3]
78	7	1.36898e+06	2419.5	L. waltii	[3]
78	7	412996	3996.5	L. waltii	[3]
78	7	1.15457e+06	1774.5	L. waltii	[3]
78	8	544903	2623.5	L. waltii	[3]
79	1	291205	1553	L. waltii	[3]
79	3	555876	4628	L. waltii	[3]
79	5	770355	2537	L. waltii	[3]
79	5	912965	2169.5	L. waltii	[3]
79	6	468356	1717.5	L. waltii	[3]
79	7	435794	2080.5	L. waltii	[3]
79	7	1.2488e+06	1939.5	L. waltii	[3]
79	8	1.06211e+06	260.5	L. waltii	[3]
80	5	715476	4301	L. waltii	[3]
80	6	732150	939	L. waltii	[3]
80	7	1.00718e+06	2374.5	L. waltii	[3]
80	7	1.40738e+06	1328.5	L. waltii	[3]
80	8	251431	682	L. waltii	[3]
80	8	557550	4120	L. waltii	[3]
81	1	454088	314	L. waltii	[3]
81	1	1.04825e+06	2982	L. waltii	[3]
81	3	718404	3451	L. waltii	[3]
81	5	1018811	1405	L. waltii	[3]
81	6	164924	1478	L. waltii	[3]
81	6	867116	2646	L. waltii	[3]
81	7	1.39578e+06	3999.5	L. waltii	[3]
82	1	432982	2773	L. waltii	[3]
82	1	287343	4380	L. waltii	[3]
82	3	123386	4323	L. waltii	[3]
82	3	532171	2884.5	L. waltii	[3]
82	3	413908	3918	L. waltii	[3]
82	3	1.10954e+06	4593.5	L. waltii	[3]
82	5	731416	1095.5	L. waltii	[3]
82	5	986120	1902	L. waltii	[3]
82	7	901073	2271.5	L. waltii	[3]
82	7	1096419	1175	L. waltii	[3]
82	7	506024	3380	L. waltii	[3]
82	7	813486	5661	L. waltii	[3]
82	8	742987	2635	L. waltii	[3]
82	8	337753	2550.5	L. waltii	[3]
83	7	1.35795e+06	5498	L. waltii	[3]
83	8	469610	969	L. waltii	[3]
83	8	893262	1507	L. waltii	[3]
84	5	475828	1407	L. waltii	[3]
84	8	487601	1792.5	L. waltii	[3]
85	1	319625	3708.5	L. waltii	[3]
85	3	355012	3375	L. waltii	[3]
85	5	800903	1360	L. waltii	[3]
85	5	869126	219	L. waltii	[3]
85	5	1.23928e+06	135.5	L. waltii	[3]
85	6	158218	3924.5	L. waltii	[3]
85	7	820902	1110	L. waltii	[3]
85	7	1.06483e+06	3092	L. waltii	[3]
85	7	1.17495e+06	1326.5	L. waltii	[3]
85	7	1.33882e+06	853.5	L. waltii	[3]
85	7	44867.5	3111	L. waltii	[3]
85	8	800153	2471	L. waltii	[3]
86	3	532579	1895	L. waltii	[3]
86	3	685268	1998.5	L. waltii	[3]
86	7	220743	1269.5	L. waltii	[3]
86	7	1.40747e+06	1144.5	L. waltii	[3]
86	7	1.41022e+06	2317.5	L. waltii	[3]
87	1	644133	2220	L. waltii	[3]
87	1	714842	3018	L. waltii	[3]
87	3	824598	2006	L. waltii	[3]
87	3	351092	1060	L. waltii	[3]
87	3	822210	1497	L. waltii	[3]
87	7	1477753	4470	L. waltii	[3]
88	3	123151	3384.5	L. waltii	[3]
88	5	584416	834	L. waltii	[3]
88	5	815174	3136.5	L. waltii	[3]
88	6	1.35615e+06	1154.5	L. waltii	[3]
88	7	769638	2399	L. waltii	[3]
88	7	1.28706e+06	595.5	L. waltii	[3]
88	7	1.43901e+06	2240.5	L. waltii	[3]
88	8	335888	1649	L. waltii	[3]
88	8	634699	2373.5	L. waltii	[3]
89	3	884430	887	L. waltii	[3]
89	3	597684	835	L. waltii	[3]
89	7	1.2523e+06	2619	L. waltii	[3]
89	7	1474682	1780	L. waltii	[3]
90	1	567622	1141	L. waltii	[3]
90	5	630946	536.5	L. waltii	[3]
90	6	494972	2672.5	L. waltii	[3]
90	7	907455	319	L. waltii	[3]
91	1	35111.2	1956.5	L. waltii	[3]
91	1	307507	1724	L. waltii	[3]
91	1	394252	747.5	L. waltii	[3]
91	3	814479	1479	L. waltii	[3]
91	3	351033	1502.5	L. waltii	[3]
91	6	713722	4043	L. waltii	[3]
91	6	739301	6938	L. waltii	[3]
91	6	759788	646	L. waltii	[3]
91	6	1.34947e+06	520.5	L. waltii	[3]
91	7	1.07379e+06	4980	L. waltii	[3]
91	7	236075	2767.5	L. waltii	[3]
91	7	813126	2864	L. waltii	[3]
91	7	1.30948e+06	4689.5	L. waltii	[3]
91	7	1377355	632	L. waltii	[3]
92	1	383432	3645.5	L. waltii	[3]
93	1	231796	2800	L. waltii	[3]
93	1	1034746	2072	L. waltii	[3]
93	6	822328	6142.5	L. waltii	[3]
94	3	534864	1442.5	L. waltii	[3]
94	5	1113449	2577	L. waltii	[3]
94	8	747394	3656.5	L. waltii	[3]
95	5	250969	3053	L. waltii	[3]
95	5	344740	6673	L. waltii	[3]
95	5	443778	189700	L. waltii	[3]
95	5	562851	43052.5	L. waltii	[3]
95	5	616362	57584	L. waltii	[3]
95	5	672434	50416	L. waltii	[3]
95	6	1.34646e+06	2766	L. waltii	[3]
95	6	1.34932e+06	1048	L. waltii	[3]
95	7	1.50486e+06	1719.5	L. waltii	[3]
95	8	327705	1798.5	L. waltii	[3]
96	1	397047	1397.5	L. waltii	[3]
96	5	477008	2609.5	L. waltii	[3]
96	6	78764	2417	L. waltii	[3]
96	8	1.1467e+06	1659	L. waltii	[3]
97	1	472645	5571.5	L. waltii	[3]
97	3	713778	3149.5	L. waltii	[3]
97	3	1095787	6776	L. waltii	[3]
97	6	853757	4204.5	L. waltii	[3]
98	3	565641	2111.5	L. waltii	[3]
98	3	589365	1722.5	L. waltii	[3]
98	3	761897	3460.5	L. waltii	[3]
98	5	67040.5	369	L. waltii	[3]
98	5	1.15179e+06	1226.5	L. waltii	[3]
98	6	912730	3227	L. waltii	[3]
98	7	865672	1759	L. waltii	[3]
98	7	994268	656	L. waltii	[3]
98	8	824495	4082	L. waltii	[3]
99	5	934577	3825.5	L. waltii	[3]
99	8	263258	5001	L. waltii	[3]
99	8	876156	1657.5	L. waltii	[3]
100	1	835292	3884	L. waltii	[3]
100	3	123504	4338.5	L. waltii	[3]
100	3	637474	4003.5	L. waltii	[3]
100	5	109637	921.5	L. waltii	[3]
100	5	510904	2856.5	L. waltii	[3]
100	6	599207	2637.5	L. waltii	[3]
100	6	926057	2375.5	L. waltii	[3]
100	8	948208	2791	L. waltii	[3]
101	3	804654	3079.5	L. waltii	[3]
101	3	890434	5312	L. waltii	[3]
101	3	483441	2257	L. waltii	[3]
101	6	441474	2273	L. waltii	[3]
101	6	111394	3075	L. waltii	[3]
101	7	1407042	3385	L. waltii	[3]
102	1	641202	1991.5	L. waltii	[3]
102	3	1.0132e+06	2096.5	L. waltii	[3]
102	5	36034.2	1767.5	L. waltii	[3]
102	5	609087	2029	L. waltii	[3]
102	6	975757	3608	L. waltii	[3]
102	6	159127	1831.5	L. waltii	[3]
102	8	381602	1899	L. waltii	[3]
102	8	624290	2424	L. waltii	[3]
103	1	475762	1692.5	L. waltii	[3]
103	5	787812	2539.5	L. waltii	[3]
103	6	173365	97.5	L. waltii	[3]
103	7	250689	1936	L. waltii	[3]
103	7	554650	1559.5	L. waltii	[3]
103	7	572664	2932.5	L. waltii	[3]
104	1	1095403	369	L. waltii	[3]
104	3	787044	138	L. waltii	[3]
104	5	122351	1361.5	L. waltii	[3]
104	5	127688	711	L. waltii	[3]
104	6	450269	1309.5	L. waltii	[3]
104	6	791874	1749.5	L. waltii	[3]
104	7	254229	3076.5	L. waltii	[3]
104	8	460411	362.5	L. waltii	[3]
104	8	714602	3523	L. waltii	[3]
104	8	739044	2030	L. waltii	[3]
106	1	305191	816	L. waltii	[3]
106	1	607274	5566	L. waltii	[3]
106	1	860984	2005.5	L. waltii	[3]
106	1	736188	1536.5	L. waltii	[3]
106	3	286724	1327.5	L. waltii	[3]
106	3	894256	3258.5	L. waltii	[3]
106	5	504502	943	L. waltii	[3]
106	6	1.09402e+06	402.5	L. waltii	[3]
106	6	470288	656	L. waltii	[3]
106	6	781262	151	L. waltii	[3]
106	7	406496	2702	L. waltii	[3]
106	8	878691	1385.5	L. waltii	[3]
106	8	1.06129e+06	818	L. waltii	[3]
107	1	618507	1023.5	L. waltii	[3]
107	1	855115	2788.5	L. waltii	[3]
107	3	1115667	4057	L. waltii	[3]
107	3	122184	2735	L. waltii	[3]
107	3	523051	2950	L. waltii	[3]
107	6	115288	2218	L. waltii	[3]
107	8	1.04073e+06	1797	L. waltii	[3]
108	1	119085	1526.5	L. waltii	[3]
108	3	121850	2059	L. waltii	[3]
108	3	949726	4854.5	L. waltii	[3]
108	5	401676	1700.5	L. waltii	[3]
108	7	821824	560	L. waltii	[3]
109	1	770504	830	L. waltii	[3]
109	3	270793	1304	L. waltii	[3]
109	3	525450	871.5	L. waltii	[3]
109	3	123209	2312.5	L. waltii	[3]
109	6	1.34963e+06	836	L. waltii	[3]
109	7	1.44392e+06	2271.5	L. waltii	[3]
109	7	1.43053e+06	2037	L. waltii	[3]
109	7	1.47597e+06	4436.5	L. waltii	[3]
109	8	299710	4624	L. waltii	[3]
110	1	379430	66217.5	L. waltii	[3]
110	1	120170	2647.5	L. waltii	[3]
110	1	840032	1331.5	L. waltii	[3]
110	3	284295	2042.5	L. waltii	[3]
110	3	162393	81750.5	L. waltii	[3]
110	3	1.10768e+06	19670.5	L. waltii	[3]
110	5	358991	27678.5	L. waltii	[3]
110	5	1164242	6598	L. waltii	[3]
110	6	1.34704e+06	2297.5	L. waltii	[3]
110	7	219719	3225.5	L. waltii	[3]
110	7	1.44432e+06	2507.5	L. waltii	[3]
110	7	1.4208e+06	1893.5	L. waltii	[3]
110	8	298824	4960.5	L. waltii	[3]
110	8	502693	772.5	L. waltii	[3]
110	8	1.01892e+06	190606	L. waltii	[3]
111	3	714835	4746.5	L. waltii	[3]
111	5	1115054	2682	L. waltii	[3]
111	6	442563	774.5	L. waltii	[3]
111	7	928935	4884.5	L. waltii	[3]
112	1	903972	135850	L. waltii	[3]
112	3	327860	178040	L. waltii	[3]
112	3	488041	134730	L. waltii	[3]
112	5	251274	3662	L. waltii	[3]
112	5	1.10046e+06	68786.5	L. waltii	[3]
112	5	1140966	2292	L. waltii	[3]
112	6	49789.5	66808	L. waltii	[3]
112	6	172972	316	L. waltii	[3]
112	7	412575	86420	L. waltii	[3]
112	7	738875	39697	L. waltii	[3]
112	7	817638	45240	L. waltii	[3]
112	7	853448	19889	L. waltii	[3]
112	8	942645	398012	L. waltii	[3]
112	8	302536	104464	L. waltii	[3]
112	8	372065	29633.5	L. waltii	[3]
113	1	1.03459e+06	1397	L. waltii	[3]
113	3	123566	3741	L. waltii	[3]
114	1	154179	3154.5	L. waltii	[3]
114	3	534238	1289	L. waltii	[3]
114	5	550985	3781.5	L. waltii	[3]
114	7	199672	4822.5	L. waltii	[3]
114	7	873201	763.5	L. waltii	[3]
114	7	1.12767e+06	1617.5	L. waltii	[3]
114	7	344966	621	L. waltii	[3]
114	7	1148958	1370	L. waltii	[3]
114	8	607689	9497.5	L. waltii	[3]
115	7	762877	3759	L. waltii	[3]
116	3	798695	3308	L. waltii	[3]
116	3	891854	2439	L. waltii	[3]
116	5	566673	6570.5	L. waltii	[3]
116	6	442330	717.5	L. waltii	[3]
116	7	942984	625.5	L. waltii	[3]
116	7	956362	3289.5	L. waltii	[3]
116	7	1.40814e+06	1702	L. waltii	[3]
116	7	1508067	1101	L. waltii	[3]
116	7	1524480	4130	L. waltii	[3]
116	7	1616012	2473	L. waltii	[3]
117	1	1.04068e+06	3264.5	L. waltii	[3]
117	3	254547	3318.5	L. waltii	[3]
117	5	508329	366	L. waltii	[3]
117	7	1313356	4818	L. waltii	[3]
117	8	370122	2559	L. waltii	[3]
117	8	681090	746	L. waltii	[3]
118	1	428844	1963	L. waltii	[3]
118	3	340648	1493	L. waltii	[3]
118	5	33670.8	984.5	L. waltii	[3]
118	5	126817	2431	L. waltii	[3]
118	5	405976	2081	L. waltii	[3]
118	5	446970	1382	L. waltii	[3]
118	7	1.05531e+06	4117.5	L. waltii	[3]
118	7	76317.2	6799.5	L. waltii	[3]
118	8	682120	4620.5	L. waltii	[3]
119	3	1.11134e+06	4602	L. waltii	[3]
119	3	439325	1814.5	L. waltii	[3]
119	6	164234	2858	L. waltii	[3]
119	8	888794	3684.5	L. waltii	[3]
120	3	823420	2918	L. waltii	[3]
120	5	699554	3846	L. waltii	[3]
120	5	1.02612e+06	1210.5	L. waltii	[3]
120	8	1.0182e+06	2927.5	L. waltii	[3]
121	1	278088	779.5	L. waltii	[3]
121	3	807367	1360.5	L. waltii	[3]
121	3	656512	3132.5	L. waltii	[3]
121	5	250706	2291	L. waltii	[3]
121	5	870780	1965	L. waltii	[3]
121	7	650239	3620.5	L. waltii	[3]
121	7	965507	2732	L. waltii	[3]
121	7	1.15684e+06	6928.5	L. waltii	[3]
121	7	1.19685e+06	2510.5	L. waltii	[3]
122	3	266114	1844	L. waltii	[3]
122	3	652607	1157.5	L. waltii	[3]
122	3	712992	1360	L. waltii	[3]
122	3	904603	2474	L. waltii	[3]
122	7	868590	3446.5	L. waltii	[3]
122	7	1.20923e+06	158	L. waltii	[3]
122	7	725678	2165	L. waltii	[3]
122	7	1.40747e+06	1139	L. waltii	[3]
122	8	851910	1389	L. waltii	[3]
122	8	880846	1512.5	L. waltii	[3]
123	1	801170	292.5	L. waltii	[3]
123	1	614615	908.5	L. waltii	[3]
123	3	822639	639	L. waltii	[3]
124	1	138996	207.5	L. waltii	[3]
124	1	234756	2185	L. waltii	[3]
124	1	305199	799.5	L. waltii	[3]
124	3	884965	1555.5	L. waltii	[3]
124	3	532744	3206.5	L. waltii	[3]
124	6	624486	95	L. waltii	[3]
124	6	699076	2390	L. waltii	[3]
124	6	940191	3110.5	L. waltii	[3]
124	6	1.34668e+06	2210.5	L. waltii	[3]
124	6	1.34941e+06	657	L. waltii	[3]
125	3	164472	1823	L. waltii	[3]
125	3	367741	2229.5	L. waltii	[3]
125	3	809542	1071	L. waltii	[3]
125	7	394305	5646.5	L. waltii	[3]
125	7	613883	548.5	L. waltii	[3]
125	7	1.27671e+06	2975	L. waltii	[3]
126	1	858083	303.5	L. waltii	[3]
126	3	362811	2483.5	L. waltii	[3]
126	3	475945	5577.5	L. waltii	[3]
126	3	551216	4498	L. waltii	[3]
126	3	1.08542e+06	1078.5	L. waltii	[3]
126	5	819749	1040	L. waltii	[3]
126	6	974874	1390	L. waltii	[3]
127	1	610464	2355.5	L. waltii	[3]
127	1	35111.2	1956.5	L. waltii	[3]
127	7	337341	446	L. waltii	[3]
127	8	631212	1180	L. waltii	[3]
128	1	1.08348e+06	4059	L. waltii	[3]
128	1	189040	611	L. waltii	[3]
128	1	503479	1718.5	L. waltii	[3]
128	1	917287	231.5	L. waltii	[3]
128	3	155198	1968	L. waltii	[3]
128	5	408530	394.5	L. waltii	[3]
128	5	508182	567	L. waltii	[3]
128	5	130581	468.5	L. waltii	[3]
128	7	266690	325.5	L. waltii	[3]
128	7	821242	1790.5	L. waltii	[3]
128	7	1004505	394	L. waltii	[3]
128	7	1249135	1155	L. waltii	[3]
128	7	1.31017e+06	314.5	L. waltii	[3]
128	7	1.38783e+06	309.5	L. waltii	[3]
128	7	1.4736e+06	303.5	L. waltii	[3]
128	7	525257	1057.5	L. waltii	[3]
128	8	279236	1161.5	L. waltii	[3]
128	8	566364	104	L. waltii	[3]
129	1	1.05173e+06	863	L. waltii	[3]
129	3	561750	3367	L. waltii	[3]
130	1	45676.2	2504.5	L. waltii	[3]
130	1	304484	2095	L. waltii	[3]
130	3	860864	1390	L. waltii	[3]
130	3	532872	2601	L. waltii	[3]
130	5	929400	201	L. waltii	[3]
130	6	786559	1214.5	L. waltii	[3]
130	7	1.32482e+06	1401.5	L. waltii	[3]
130	8	810018	1578.5	L. waltii	[3]
130	8	805443	3039	L. waltii	[3]
131	1	215394	2198.5	L. waltii	[3]
131	1	352828	1591	L. waltii	[3]
131	3	533707	911.5	L. waltii	[3]
131	3	766091	2806.5	L. waltii	[3]
131	5	1113999	1281	L. waltii	[3]
131	5	790325	4280.5	L. waltii	[3]
131	6	557195	676.5	L. waltii	[3]
131	7	812984	4659	L. waltii	[3]
131	7	1.6402e+06	8882.5	L. waltii	[3]
131	8	289880	1608.5	L. waltii	[3]
132	1	108023	1660	L. waltii	[3]
132	1	198780	1303.5	L. waltii	[3]
132	3	673923	1368.5	L. waltii	[3]
132	5	895186	4095	L. waltii	[3]
132	7	265862	1648	L. waltii	[3]
132	7	772447	1382	L. waltii	[3]
134	1	1029935	2100	L. waltii	[3]
134	1	386080	1050.5	L. waltii	[3]
134	3	276301	1277.5	L. waltii	[3]
134	3	573974	261	L. waltii	[3]
134	3	1.07214e+06	3315.5	L. waltii	[3]
134	5	439474	2456	L. waltii	[3]
134	5	127620	3069	L. waltii	[3]
134	5	1.15435e+06	1261	L. waltii	[3]
134	6	823202	4124.5	L. waltii	[3]
134	7	1.16985e+06	1377.5	L. waltii	[3]
134	7	1.41622e+06	2046.5	L. waltii	[3]
134	7	708752	1545	L. waltii	[3]
135	1	998021	5670.5	L. waltii	[3]
135	3	576429	6881.5	L. waltii	[3]
135	3	669256	1337	L. waltii	[3]
135	5	647894	1448	L. waltii	[3]
135	6	173158	1705.5	L. waltii	[3]
135	7	297708	3276	L. waltii	[3]
135	7	1601594	1681	L. waltii	[3]
136	1	258439	959.5	L. waltii	[3]
136	1	304517	213	L. waltii	[3]
136	1	307130	4337	L. waltii	[3]
136	1	757036	1029	L. waltii	[3]
136	3	564006	1718	L. waltii	[3]
136	3	702254	3712.5	L. waltii	[3]
136	3	753110	1400	L. waltii	[3]
136	3	1.09792e+06	4800	L. waltii	[3]
136	5	65729.2	644.5	L. waltii	[3]
136	5	779823	4397.5	L. waltii	[3]
136	6	713599	424.5	L. waltii	[3]
136	7	964108	384.5	L. waltii	[3]
136	7	1287431	3224	L. waltii	[3]
136	7	1.43868e+06	915	L. waltii	[3]
136	7	507040	4713.5	L. waltii	[3]
136	7	907757	923.5	L. waltii	[3]
136	7	1.18022e+06	4532.5	L. waltii	[3]
136	7	1.20622e+06	1993	L. waltii	[3]
136	8	746996	1530.5	L. waltii	[3]
136	8	821526	1904.5	L. waltii	[3]
137	1	423953	2670.5	L. waltii	[3]
137	1	326512	741	L. waltii	[3]
137	3	506400	677	L. waltii	[3]
137	3	455445	1282	L. waltii	[3]
137	3	718483	2014	L. waltii	[3]
137	5	737923	1128	L. waltii	[3]
137	5	1.06746e+06	1678.5	L. waltii	[3]
137	7	44602	1101	L. waltii	[3]
137	7	907291	551	L. waltii	[3]
137	7	1.43945e+06	1043	L. waltii	[3]
137	8	919542	1609	L. waltii	[3]
137	8	799441	1940	L. waltii	[3]
138	1	305676	2200.5	L. waltii	[3]
138	1	559572	2788	L. waltii	[3]
138	1	830386	155.5	L. waltii	[3]
138	3	122772	2546	L. waltii	[3]
138	3	963906	8909	L. waltii	[3]
138	3	1.05885e+06	3928.5	L. waltii	[3]
138	5	635257	4093	L. waltii	[3]
138	5	788969	3552.5	L. waltii	[3]
138	5	846841	1399.5	L. waltii	[3]
138	5	1.08406e+06	491.5	L. waltii	[3]
138	8	507085	2968.5	L. waltii	[3]
138	8	598114	7908	L. waltii	[3]
138	8	914199	4393	L. waltii	[3]
139	1	817312	3990	L. waltii	[3]
139	3	417075	1093	L. waltii	[3]
139	5	393347	1762.5	L. waltii	[3]
139	7	250526	3110	L. waltii	[3]
139	7	1.06392e+06	4562.5	L. waltii	[3]
139	7	788562	1652.5	L. waltii	[3]
139	7	907431	271	L. waltii	[3]
140	1	462256	1005	L. waltii	[3]
140	1	644936	1514.5	L. waltii	[3]
140	3	896855	698.5	L. waltii	[3]
140	3	1.04554e+06	304.5	L. waltii	[3]
140	3	1.11683e+06	2796.5	L. waltii	[3]
140	5	958422	695	L. waltii	[3]
140	6	448939	1281	L. waltii	[3]
140	7	840450	666	L. waltii	[3]
141	3	554547	2421	L. waltii	[3]
141	6	145814	2752.5	L. waltii	[3]
141	6	945648	1236.5	L. waltii	[3]
141	8	384655	332.5	L. waltii	[3]
142	1	526380	1301.5	L. waltii	[3]
142	1	552797	1363.5	L. waltii	[3]
142	1	564495	337.5	L. waltii	[3]
142	1	1.04994e+06	1024	L. waltii	[3]
142	3	588970	2661	L. waltii	[3]
142	5	514332	213	L. waltii	[3]
142	7	81760.5	1581	L. waltii	[3]
142	7	1612442	3228	L. waltii	[3]
142	7	1.63002e+06	789.5	L. waltii	[3]
142	8	544960	3083.5	L. waltii	[3]
142	8	912998	1189.5	L. waltii	[3]
143	3	787196	2617	L. waltii	[3]
143	5	725428	2276.5	L. waltii	[3]
143	7	1.10151e+06	1444.5	L. waltii	[3]
143	7	682569	1395.5	L. waltii	[3]
143	7	1.30738e+06	1094	L. waltii	[3]
143	8	798984	2605.5	L. waltii	[3]
144	1	352095	1836.5	L. waltii	[3]
144	1	773896	1226.5	L. waltii	[3]
144	1	1032715	4014	L. waltii	[3]
144	3	274926	3854	L. waltii	[3]
144	5	752290	3506.5	L. waltii	[3]
144	5	1143926	608	L. waltii	[3]
144	6	810252	3209	L. waltii	[3]
144	7	613698	946	L. waltii	[3]
144	7	1.50381e+06	1973.5	L. waltii	[3]
145	7	1.09607e+06	2105.5	L. waltii	[3]
145	7	553838	2128.5	L. waltii	[3]
145	8	904945	1417.5	L. waltii	[3]
146	1	287070	281	L. waltii	[3]
146	3	1.11347e+06	2097	L. waltii	[3]
146	5	68519.5	1235	L. waltii	[3]
146	5	761766	140.5	L. waltii	[3]
146	6	522468	1432	L. waltii	[3]
146	6	735381	4764	L. waltii	[3]
146	7	1.17484e+06	1959.5	L. waltii	[3]
146	8	850344	686.5	L. waltii	[3]
147	1	234281	388.5	L. waltii	[3]
147	1	557655	362	L. waltii	[3]
147	1	644097	520.5	L. waltii	[3]
147	1	673154	3749	L. waltii	[3]
147	1	709790	382.5	L. waltii	[3]
147	6	870655	775	L. waltii	[3]
147	7	664222	2480	L. waltii	[3]
147	7	1.40952e+06	899.5	L. waltii	[3]
147	8	353748	857.5	L. waltii	[3]
148	6	940375	2685.5	L. waltii	[3]
148	8	484654	4190.5	L. waltii	[3]
148	8	863176	3659.5	L. waltii	[3]
149	1	613534	3071	L. waltii	[3]
149	1	623475	2181	L. waltii	[3]
149	6	442051	1103.5	L. waltii	[3]
149	7	1.16638e+06	893	L. waltii	[3]
149	7	907454	317.5	L. waltii	[3]
150	1	735372	852	L. waltii	[3]
150	1	834466	532.5	L. waltii	[3]
150	3	756685	906.5	L. waltii	[3]
150	5	606570	2418.5	L. waltii	[3]
150	7	523881	1031.5	L. waltii	[3]
150	7	825496	1201.5	L. waltii	[3]
150	8	816023	13518.5	L. waltii	[3]
150	8	1.1015e+06	4380.5	L. waltii	[3]
151	3	518637	2636	L. waltii	[3]
151	5	425662	1864.5	L. waltii	[3]
151	5	472302	538.5	L. waltii	[3]
151	6	573788	1187.5	L. waltii	[3]
151	6	834496	2311	L. waltii	[3]
151	7	971057	2233	L. waltii	[3]
151	7	868772	1141	L. waltii	[3]
151	8	665088	1506	L. waltii	[3]
152	1	150712	1566.5	L. waltii	[3]
152	1	373326	1637.5	L. waltii	[3]
152	1	1.05037e+06	1284.5	L. waltii	[3]
152	3	603064	663.5	L. waltii	[3]
152	3	785928	846.5	L. waltii	[3]
152	3	207768	602.5	L. waltii	[3]
152	5	361105	252.5	L. waltii	[3]
152	5	442103	1146	L. waltii	[3]
152	5	449684	330	L. waltii	[3]
152	6	72826.5	1650	L. waltii	[3]
152	6	144208	2217	L. waltii	[3]
152	6	700914	1448	L. waltii	[3]
152	7	259316	1150	L. waltii	[3]
152	8	893592	5089	L. waltii	[3]
153	1	383257	488.5	L. waltii	[3]
153	1	1.09542e+06	334.5	L. waltii	[3]
153	5	417308	2038	L. waltii	[3]
153	5	514254	2987.5	L. waltii	[3]
153	5	738976	1140.5	L. waltii	[3]
153	6	508970	2038.5	L. waltii	[3]
153	7	953847	742.5	L. waltii	[3]
153	8	725073	929.5	L. waltii	[3]
154	3	122066	1468.5	L. waltii	[3]
154	3	368946	2970	L. waltii	[3]
154	3	885634	1416.5	L. waltii	[3]
154	5	357413	440.5	L. waltii	[3]
154	5	1.15723e+06	3491.5	L. waltii	[3]
154	5	1023212	840	L. waltii	[3]
154	6	911647	1043	L. waltii	[3]
154	6	144878	880.5	L. waltii	[3]
154	7	314312	2719.5	L. waltii	[3]
154	7	1.12571e+06	1843.5	L. waltii	[3]
154	7	1.30654e+06	1703.5	L. waltii	[3]
154	7	1364639	2039	L. waltii	[3]
154	7	1.53254e+06	335	L. waltii	[3]
154	8	503641	634.5	L. waltii	[3]
154	8	336546	4559	L. waltii	[3]
155	1	150624	2132.5	L. waltii	[3]
155	3	608035	1753	L. waltii	[3]
155	5	487004	1814	L. waltii	[3]
155	6	869961	2003.5	L. waltii	[3]
155	6	1.34955e+06	625	L. waltii	[3]
155	7	572948	480	L. waltii	[3]
155	8	579642	1398	L. waltii	[3]
155	8	250780	1788.5	L. waltii	[3]
156	1	260614	468.5	L. waltii	[3]
156	5	879512	670	L. waltii	[3]
156	6	861326	2134.5	L. waltii	[3]
156	7	1.15409e+06	1429.5	L. waltii	[3]
156	8	424757	1870.5	L. waltii	[3]
157	1	507583	895.5	L. waltii	[3]
157	1	569095	2939.5	L. waltii	[3]
157	3	132246	2362	L. waltii	[3]
157	3	533688	5830	L. waltii	[3]
157	3	714694	1740.5	L. waltii	[3]
157	3	625584	2387.5	L. waltii	[3]
157	5	498679	1740	L. waltii	[3]
157	5	462274	3924	L. waltii	[3]
157	6	840382	2501	L. waltii	[3]
157	7	1428717	1055	L. waltii	[3]
157	8	314946	1902.5	L. waltii	[3]
157	8	754431	1417.5	L. waltii	[3]
157	8	746180	2318	L. waltii	[3]
158	1	548946	1744	L. waltii	[3]
158	1	150862	3171	L. waltii	[3]
158	3	801610	1755	L. waltii	[3]
158	3	122086	1509	L. waltii	[3]
158	3	367210	4955	L. waltii	[3]
158	5	34437.2	217.5	L. waltii	[3]
158	5	574142	3023.5	L. waltii	[3]
158	6	872366	882	L. waltii	[3]
158	7	75366.8	3308.5	L. waltii	[3]
158	7	84448.8	1473.5	L. waltii	[3]
158	7	769054	1232	L. waltii	[3]
158	7	1.0628e+06	2216	L. waltii	[3]
158	7	1.46174e+06	1880.5	L. waltii	[3]
158	7	1571472	3109	L. waltii	[3]
158	7	656711	3524	L. waltii	[3]
158	7	1.1571e+06	6810.5	L. waltii	[3]
158	7	1331223	3716	L. waltii	[3]
158	7	1.42062e+06	1437.5	L. waltii	[3]
158	8	258162	1410	L. waltii	[3]
158	8	659833	3997	L. waltii	[3]
158	8	357826	207	L. waltii	[3]
158	8	587038	1733	L. waltii	[3]
158	8	746703	4029.5	L. waltii	[3]
158	8	957405	3307.5	L. waltii	[3]
159	1	1025895	2069	L. waltii	[3]
159	3	403832	7558	L. waltii	[3]
159	6	145318	599.5	L. waltii	[3]
159	7	436071	2154.5	L. waltii	[3]
159	7	457710	944.5	L. waltii	[3]
159	7	1.20926e+06	1239.5	L. waltii	[3]
159	7	1585621	1535	L. waltii	[3]
159	8	333408	1613.5	L. waltii	[3]
160	1	182074	811	L. waltii	[3]
160	1	829305	624	L. waltii	[3]
160	1	843619	1171.5	L. waltii	[3]
160	3	123871	1984.5	L. waltii	[3]
160	3	414176	322.5	L. waltii	[3]
160	5	396177	1351.5	L. waltii	[3]
160	5	489532	382.5	L. waltii	[3]
160	5	523592	2333	L. waltii	[3]
160	5	941891	2492.5	L. waltii	[3]
160	5	956658	2071	L. waltii	[3]
160	5	1.02895e+06	3206.5	L. waltii	[3]
160	7	314879	609	L. waltii	[3]
160	7	403856	721	L. waltii	[3]
160	7	1.37586e+06	880	L. waltii	[3]
160	7	1.43481e+06	992	L. waltii	[3]
160	8	836552	836	L. waltii	[3]
161	1	453910	2818	L. waltii	[3]
161	1	1052724	60	L. waltii	[3]
161	1	1059080	4457	L. waltii	[3]
161	3	718390	3423.5	L. waltii	[3]
161	5	1140143	305	L. waltii	[3]
161	6	146643	3249.5	L. waltii	[3]
161	8	1.06055e+06	1359.5	L. waltii	[3]
162	1	291200	1348	L. waltii	[3]
162	1	471136	675.5	L. waltii	[3]
162	3	703977	1527.5	L. waltii	[3]
162	5	1.02603e+06	1201.5	L. waltii	[3]
162	5	577942	1657.5	L. waltii	[3]
162	6	454299	672	L. waltii	[3]
162	6	869289	1572.5	L. waltii	[3]
162	6	870746	592	L. waltii	[3]
162	7	1444067	1406	L. waltii	[3]
162	7	729977	2664	L. waltii	[3]
162	7	945369	2438.5	L. waltii	[3]
162	8	306921	1096.5	L. waltii	[3]
163	3	208992	3155	L. waltii	[3]
163	3	439507	670	L. waltii	[3]
163	3	848272	3643	L. waltii	[3]
163	3	1115821	2602	L. waltii	[3]
163	5	886380	2634.5	L. waltii	[3]
163	5	1120480	943	L. waltii	[3]
163	5	1.15991e+06	2475.5	L. waltii	[3]
163	6	943233	2280.5	L. waltii	[3]
163	7	535555	1656.5	L. waltii	[3]
163	7	335980	5983.5	L. waltii	[3]
164	1	768264	1191	L. waltii	[3]
164	1	867756	215	L. waltii	[3]
164	1	1.01262e+06	154.5	L. waltii	[3]
164	3	230010	3320	L. waltii	[3]
164	3	492924	764.5	L. waltii	[3]
164	3	596037	2365	L. waltii	[3]
164	5	602313	2457.5	L. waltii	[3]
164	5	1.06389e+06	1433.5	L. waltii	[3]
164	5	1.15223e+06	1957	L. waltii	[3]
164	6	84692.2	1678.5	L. waltii	[3]
164	6	484279	1208	L. waltii	[3]
164	6	784957	1079.5	L. waltii	[3]
164	7	1377239	200	L. waltii	[3]
164	7	1.38668e+06	883.5	L. waltii	[3]
164	7	1481245	1100	L. waltii	[3]
164	7	399389	5617.5	L. waltii	[3]
164	7	428260	763	L. waltii	[3]
164	7	887304	1741.5	L. waltii	[3]
164	7	960579	1630	L. waltii	[3]
164	8	1.05746e+06	463	L. waltii	[3]
165	5	1.04509e+06	2085.5	L. waltii	[3]
165	7	679958	841	L. waltii	[3]
165	7	1.17512e+06	2363	L. waltii	[3]
165	8	558947	2720.5	L. waltii	[3]
165	8	782337	2534.5	L. waltii	[3]
166	1	305124	1426	L. waltii	[3]
166	1	428129	3398.5	L. waltii	[3]
166	3	795069	1643.5	L. waltii	[3]
166	5	1.02031e+06	674.5	L. waltii	[3]
166	5	490466	4731.5	L. waltii	[3]
166	6	522457	573	L. waltii	[3]
166	6	959836	2233.5	L. waltii	[3]
166	7	1.64738e+06	70.5	L. waltii	[3]
167	1	1.09513e+06	142.5	L. waltii	[3]
167	3	428965	595	L. waltii	[3]
167	3	664266	1375.5	L. waltii	[3]
167	5	403651	2570.5	L. waltii	[3]
167	5	37846.5	5535	L. waltii	[3]
167	5	771772	1578.5	L. waltii	[3]
167	7	622026	1178.5	L. waltii	[3]
167	7	1.18037e+06	2779.5	L. waltii	[3]
167	7	1.2495e+06	3642.5	L. waltii	[3]
167	7	907431	271	L. waltii	[3]
167	7	1325044	739	L. waltii	[3]
167	8	1.06131e+06	167	L. waltii	[3]
168	1	453258	363	L. waltii	[3]
168	3	903998	1792.5	L. waltii	[3]
168	6	617189	3468.5	L. waltii	[3]
168	6	484682	1719.5	L. waltii	[3]
168	7	548370	4459	L. waltii	[3]
168	7	1.57328e+06	925.5	L. waltii	[3]
168	8	352337	590.5	L. waltii	[3]
169	1	646390	1559	L. waltii	[3]
169	1	917925	4354	L. waltii	[3]
169	1	382904	1709	L. waltii	[3]
169	1	1.03238e+06	2137	L. waltii	[3]
169	5	109868	726	L. waltii	[3]
169	5	397797	1611.5	L. waltii	[3]
169	5	600847	2687	L. waltii	[3]
169	5	779518	1999	L. waltii	[3]
169	5	1141438	2170	L. waltii	[3]
169	6	883160	5009.5	L. waltii	[3]
169	6	934546	1435	L. waltii	[3]
169	7	924134	3975.5	L. waltii	[3]
169	7	1230987	2335	L. waltii	[3]
170	1	770063	2790.5	L. waltii	[3]
170	3	1.01238e+06	619	L. waltii	[3]
170	3	1.11478e+06	4890.5	L. waltii	[3]
170	5	778567	595	L. waltii	[3]
170	5	745865	2492.5	L. waltii	[3]
170	5	914820	1539.5	L. waltii	[3]
170	6	816149	1002	L. waltii	[3]
170	6	453241	841	L. waltii	[3]
170	6	612292	1268	L. waltii	[3]
170	6	633010	943.5	L. waltii	[3]
170	6	961007	4854	L. waltii	[3]
170	7	536438	584.5	L. waltii	[3]
170	7	1192250	1478	L. waltii	[3]
171	1	609978	4255	L. waltii	[3]
171	1	876015	881.5	L. waltii	[3]
171	3	446882	2719	L. waltii	[3]
171	3	518940	724.5	L. waltii	[3]
171	3	613230	2252.5	L. waltii	[3]
171	3	713609	1042.5	L. waltii	[3]
171	6	817559	719.5	L. waltii	[3]
171	7	704496	4355.5	L. waltii	[3]
171	8	544163	1414.5	L. waltii	[3]
172	1	1093348	637	L. waltii	[3]
172	3	400902	1699	L. waltii	[3]
172	3	522678	3695	L. waltii	[3]
172	3	564754	2146.5	L. waltii	[3]
172	3	821852	4798	L. waltii	[3]
172	6	658427	273.5	L. waltii	[3]
172	6	868298	5145.5	L. waltii	[3]
172	6	614236	2244.5	L. waltii	[3]
172	7	289431	1504.5	L. waltii	[3]
172	8	643194	1687	L. waltii	[3]
173	1	623464	2909.5	L. waltii	[3]
173	1	129245	2217	L. waltii	[3]
173	5	801282	2548	L. waltii	[3]
173	6	145860	2913.5	L. waltii	[3]
173	7	1.38715e+06	3027.5	L. waltii	[3]
173	7	865045	2417	L. waltii	[3]
174	1	835279	2799.5	L. waltii	[3]
174	3	384523	354.5	L. waltii	[3]
174	3	759638	1242	L. waltii	[3]
174	3	826365	2700.5	L. waltii	[3]
174	5	786312	3340.5	L. waltii	[3]
174	5	863010	500	L. waltii	[3]
174	6	753388	1003.5	L. waltii	[3]
174	7	1.50357e+06	419.5	L. waltii	[3]
174	7	1.35073e+06	1138	L. waltii	[3]
174	8	325598	3025	L. waltii	[3]
174	8	536982	1968	L. waltii	[3]
175	1	348333	2096.5	L. waltii	[3]
175	1	1.01487e+06	678.5	L. waltii	[3]
175	3	385774	770	L. waltii	[3]
175	3	864038	4477	L. waltii	[3]
175	6	869463	3159.5	L. waltii	[3]
175	6	812129	578.5	L. waltii	[3]
175	7	730181	2173.5	L. waltii	[3]
175	7	1197287	531	L. waltii	[3]
175	8	1058197	3311	L. waltii	[3]
176	1	623274	7543.5	L. waltii	[3]
177	1	258014	110.5	L. waltii	[3]
177	1	770504	830	L. waltii	[3]
177	3	483798	1573	L. waltii	[3]
177	5	1.14482e+06	1761.5	L. waltii	[3]
177	5	475678	1107	L. waltii	[3]
177	5	969878	1021	L. waltii	[3]
177	7	1.33208e+06	574	L. waltii	[3]
177	7	1551737	2051	L. waltii	[3]
178	1	560793	3326.5	L. waltii	[3]
178	1	802195	2343.5	L. waltii	[3]
178	1	501728	116	L. waltii	[3]
178	3	368024	2795.5	L. waltii	[3]
178	3	799526	1472	L. waltii	[3]
178	3	885795	3331.5	L. waltii	[3]
178	5	739718	491.5	L. waltii	[3]
178	5	958759	1525.5	L. waltii	[3]
178	6	445170	662	L. waltii	[3]
178	6	704566	446.5	L. waltii	[3]
178	7	1.1482e+06	890	L. waltii	[3]
178	8	515719	1290.5	L. waltii	[3]
178	8	638348	1074	L. waltii	[3]
178	8	917165	2160.5	L. waltii	[3]
178	8	1.11473e+06	379.5	L. waltii	[3]
178	8	1.14496e+06	449.5	L. waltii	[3]
179	6	855558	1084.5	L. waltii	[3]
179	7	301687	1413.5	L. waltii	[3]
179	7	457481	3391.5	L. waltii	[3]
179	8	664764	794	L. waltii	[3]
179	8	756594	1030	L. waltii	[3]
180	1	1.03843e+06	670.5	L. waltii	[3]
180	1	595330	1291.5	L. waltii	[3]
180	1	636966	1547	L. waltii	[3]
180	3	405299	1254	L. waltii	[3]
180	3	926112	9111	L. waltii	[3]
180	5	750162	2060	L. waltii	[3]
180	5	1.15229e+06	2246.5	L. waltii	[3]
180	5	1.08419e+06	692	L. waltii	[3]
180	7	572948	480	L. waltii	[3]
180	7	1.64343e+06	2833.5	L. waltii	[3]
180	8	385603	3432.5	L. waltii	[3]
180	8	786730	2214	L. waltii	[3]
181	7	1.15369e+06	3011.5	L. waltii	[3]
181	7	229177	197	L. waltii	[3]
182	1	348017	189	L. waltii	[3]
182	1	802117	2187.5	L. waltii	[3]
182	1	816744	1535	L. waltii	[3]
182	1	1.11084e+06	372	L. waltii	[3]
182	5	363212	6481	L. waltii	[3]
182	7	1494574	3340	L. waltii	[3]
182	7	907152	829.5	L. waltii	[3]
182	7	1154919	960	L. waltii	[3]
182	8	361255	1041.5	L. waltii	[3]
182	8	892806	1733.5	L. waltii	[3]
182	8	823158	2811.5	L. waltii	[3]
182	8	828367	2063.5	L. waltii	[3]
183	1	873220	1440	L. waltii	[3]
183	1	290634	2606	L. waltii	[3]
183	3	417935	3126.5	L. waltii	[3]
183	3	447255	3062	L. waltii	[3]
183	5	749787	1974.5	L. waltii	[3]
183	5	378036	1346.5	L. waltii	[3]
183	5	472351	2713	L. waltii	[3]
183	5	580079	2263	L. waltii	[3]
183	5	672538	3518.5	L. waltii	[3]
183	6	61019.2	2334.5	L. waltii	[3]
183	7	1218935	1296	L. waltii	[3]
184	3	377019	5302.5	L. waltii	[3]
184	5	373606	1231.5	L. waltii	[3]
184	5	498596	1900	L. waltii	[3]
184	6	853180	1720.5	L. waltii	[3]
185	1	287173	2066.5	L. waltii	[3]
185	3	658865	2342	L. waltii	[3]
185	3	820042	2471	L. waltii	[3]
185	5	374850	1438	L. waltii	[3]
185	5	109881	660.5	L. waltii	[3]
185	6	441712	1956.5	L. waltii	[3]
185	6	768650	2751	L. waltii	[3]
185	7	177661	534.5	L. waltii	[3]
185	7	179442	1488	L. waltii	[3]
185	7	407624	1679	L. waltii	[3]
185	8	892806	1733.5	L. waltii	[3]
185	8	1126074	2450	L. waltii	[3]
186	1	989952	699.5	L. waltii	[3]
186	3	121838	1924.5	L. waltii	[3]
186	3	590418	225.5	L. waltii	[3]
186	3	794305	412	L. waltii	[3]
186	5	44824.2	784.5	L. waltii	[3]
186	5	494584	135.5	L. waltii	[3]
186	5	944046	5506.5	L. waltii	[3]
186	5	1160752	1700	L. waltii	[3]
186	6	52824.2	5553.5	L. waltii	[3]
186	6	869668	3371	L. waltii	[3]
186	7	260838	2306	L. waltii	[3]
186	7	747774	508.5	L. waltii	[3]
186	7	1.41849e+06	4702.5	L. waltii	[3]
186	8	922622	1269	L. waltii	[3]
187	8	327270	1696	L. waltii	[3]
187	8	784151	1465.5	L. waltii	[3]
187	8	331417	2367.5	L. waltii	[3]
188	1	334022	282	L. waltii	[3]
188	1	501618	2110.5	L. waltii	[3]
188	3	355996	1840.5	L. waltii	[3]
188	5	405663	5066	L. waltii	[3]
188	8	362268	1235.5	L. waltii	[3]
188	8	674270	387	L. waltii	[3]
189	5	994063	1629.5	L. waltii	[3]
189	6	557305	676.5	L. waltii	[3]
189	7	1101988	1718	L. waltii	[3]
189	7	800789	1700	L. waltii	[3]
189	8	664687	1107	L. waltii	[3]
190	8	824335	2997.5	L. waltii	[3]
191	1	215953	2974	L. waltii	[3]
191	1	859321	869.5	L. waltii	[3]
191	1	1.05023e+06	1437.5	L. waltii	[3]
191	3	577754	2618	L. waltii	[3]
191	3	1.09556e+06	2614	L. waltii	[3]
191	6	442644	4872.5	L. waltii	[3]
191	6	641847	3815.5	L. waltii	[3]
191	7	1.09542e+06	6804.5	L. waltii	[3]
191	8	312850	2621	L. waltii	[3]
191	8	649138	993	L. waltii	[3]
192	3	837380	2529	L. waltii	[3]
192	3	122232	2829	L. waltii	[3]
192	6	632162	1390.5	L. waltii	[3]
192	6	747075	4351	L. waltii	[3]
192	7	1.56695e+06	7089.5	L. waltii	[3]
192	7	414559	726	L. waltii	[3]
192	8	514202	1789	L. waltii	[3]
WT-1	1	128724	2946	S. cerevisiae	[4-6]
WT-1	2	167559	312.5	S. cerevisiae	[4-6]
WT-1	2	258334	2300.5	S. cerevisiae	[4-6]
WT-1	2	331790	788	S. cerevisiae	[4-6]
WT-1	2	371516	335.5	S. cerevisiae	[4-6]
WT-1	2	532524	574	S. cerevisiae	[4-6]
WT-1	2	565650	1519	S. cerevisiae	[4-6]
WT-1	3	59779.8	2585.5	S. cerevisiae	[4-6]
WT-1	3	242572	3623	S. cerevisiae	[4-6]
WT-1	4	93717.2	2178.5	S. cerevisiae	[4-6]
WT-1	4	239434	4338	S. cerevisiae	[4-6]
WT-1	4	285264	3003	S. cerevisiae	[4-6]
WT-1	4	577806	871.5	S. cerevisiae	[4-6]
WT-1	4	581034	3074	S. cerevisiae	[4-6]
WT-1	4	1.05962e+06	5842.5	S. cerevisiae	[4-6]
WT-1	5	281512	4703	S. cerevisiae	[4-6]
WT-1	5	539749	2252.5	S. cerevisiae	[4-6]
WT-1	6	196530	2160.5	S. cerevisiae	[4-6]
WT-1	7	83624	3163	S. cerevisiae	[4-6]
WT-1	7	230299	2233.5	S. cerevisiae	[4-6]
WT-1	7	448812	2942.5	S. cerevisiae	[4-6]
WT-1	7	1003942	385	S. cerevisiae	[4-6]
WT-1	8	224075	4995	S. cerevisiae	[4-6]
WT-1	9	42022.5	3938	S. cerevisiae	[4-6]
WT-1	9	269831	4966.5	S. cerevisiae	[4-6]
WT-1	10	196270	1106	S. cerevisiae	[4-6]
WT-1	10	468674	2467.5	S. cerevisiae	[4-6]
WT-1	11	69045	1412	S. cerevisiae	[4-6]
WT-1	11	171461	2197	S. cerevisiae	[4-6]
WT-1	11	223293	1512.5	S. cerevisiae	[4-6]
WT-1	11	263988	397	S. cerevisiae	[4-6]
WT-1	12	523779	1066	S. cerevisiae	[4-6]
WT-1	13	336410	1400.5	S. cerevisiae	[4-6]
WT-1	13	743062	2032.5	S. cerevisiae	[4-6]
WT-1	13	891997	794	S. cerevisiae	[4-6]
WT-1	14	60089.5	1957	S. cerevisiae	[4-6]
WT-1	14	121532	2906.5	S. cerevisiae	[4-6]
WT-1	14	507274	1453	S. cerevisiae	[4-6]
WT-1	15	243653	794	S. cerevisiae	[4-6]
WT-1	15	669922	4749	S. cerevisiae	[4-6]
WT-1	16	534024	2450	S. cerevisiae	[4-6]
WT-10	1	188752	48	S. cerevisiae	[4-6]
WT-10	1	198717	2563.5	S. cerevisiae	[4-6]
WT-10	2	258446	174.5	S. cerevisiae	[4-6]
WT-10	2	330758	379	S. cerevisiae	[4-6]
WT-10	2	404781	1005	S. cerevisiae	[4-6]
WT-10	2	417758	4364	S. cerevisiae	[4-6]
WT-10	2	435397	2190.5	S. cerevisiae	[4-6]
WT-10	2	466876	3605	S. cerevisiae	[4-6]
WT-10	2	495860	296.5	S. cerevisiae	[4-6]
WT-10	2	502184	135.5	S. cerevisiae	[4-6]
WT-10	2	544794	301.5	S. cerevisiae	[4-6]
WT-10	2	618864	2348	S. cerevisiae	[4-6]
WT-10	3	106816	82	S. cerevisiae	[4-6]
WT-10	3	205850	186.5	S. cerevisiae	[4-6]
WT-10	3	293851	1032	S. cerevisiae	[4-6]
WT-10	4	64423.2	1169.5	S. cerevisiae	[4-6]
WT-10	4	101751	116	S. cerevisiae	[4-6]
WT-10	4	106809	1407.5	S. cerevisiae	[4-6]
WT-10	4	116479	1161.5	S. cerevisiae	[4-6]
WT-10	4	258490	3567.5	S. cerevisiae	[4-6]
WT-10	4	333679	52.5	S. cerevisiae	[4-6]
WT-10	4	344306	3507	S. cerevisiae	[4-6]
WT-10	4	675788	1850	S. cerevisiae	[4-6]
WT-10	4	701498	94.5	S. cerevisiae	[4-6]
WT-10	4	1.24742e+06	540.5	S. cerevisiae	[4-6]
WT-10	4	1.25852e+06	294.5	S. cerevisiae	[4-6]
WT-10	4	1.45091e+06	349.5	S. cerevisiae	[4-6]
WT-10	4	1469687	326	S. cerevisiae	[4-6]
WT-10	4	1.472e+06	160	S. cerevisiae	[4-6]
WT-10	5	95463.8	952.5	S. cerevisiae	[4-6]
WT-10	5	100095	191	S. cerevisiae	[4-6]
WT-10	5	102210	31.5	S. cerevisiae	[4-6]
WT-10	5	117011	2008	S. cerevisiae	[4-6]
WT-10	5	263472	2132.5	S. cerevisiae	[4-6]
WT-10	5	357886	170	S. cerevisiae	[4-6]
WT-10	5	475652	3247	S. cerevisiae	[4-6]
WT-10	5	523168	2937	S. cerevisiae	[4-6]
WT-10	6	156897	227	S. cerevisiae	[4-6]
WT-10	6	169736	461	S. cerevisiae	[4-6]
WT-10	6	191509	108	S. cerevisiae	[4-6]
WT-10	7	121783	1062	S. cerevisiae	[4-6]
WT-10	7	190582	610.5	S. cerevisiae	[4-6]
WT-10	7	252668	199	S. cerevisiae	[4-6]
WT-10	7	254113	2029	S. cerevisiae	[4-6]
WT-10	7	270407	264.5	S. cerevisiae	[4-6]
WT-10	7	378103	1621	S. cerevisiae	[4-6]
WT-10	7	848935	2197	S. cerevisiae	[4-6]
WT-10	7	940748	1701	S. cerevisiae	[4-6]
WT-10	7	1.03175e+06	58.5	S. cerevisiae	[4-6]
WT-10	8	141440	1230.5	S. cerevisiae	[4-6]
WT-10	8	419138	365.5	S. cerevisiae	[4-6]
WT-10	8	447856	105	S. cerevisiae	[4-6]
WT-10	8	465584	630	S. cerevisiae	[4-6]
WT-10	9	221208	1631.5	S. cerevisiae	[4-6]
WT-10	9	268209	458.5	S. cerevisiae	[4-6]
WT-10	10	28194.2	248.5	S. cerevisiae	[4-6]
WT-10	10	299722	121.5	S. cerevisiae	[4-6]
WT-10	10	333173	2704.5	S. cerevisiae	[4-6]
WT-10	10	341426	145	S. cerevisiae	[4-6]
WT-10	10	461612	756	S. cerevisiae	[4-6]
WT-10	10	659374	431.5	S. cerevisiae	[4-6]
WT-10	10	724374	3276	S. cerevisiae	[4-6]
WT-10	11	81118.2	2025.5	S. cerevisiae	[4-6]
WT-10	11	173032	87.5	S. cerevisiae	[4-6]
WT-10	12	84377.8	434.5	S. cerevisiae	[4-6]
WT-10	12	108806	897.5	S. cerevisiae	[4-6]
WT-10	12	124701	3544.5	S. cerevisiae	[4-6]
WT-10	12	256208	461.5	S. cerevisiae	[4-6]
WT-10	12	260694	2059	S. cerevisiae	[4-6]
WT-10	12	331824	126	S. cerevisiae	[4-6]
WT-10	12	603682	429	S. cerevisiae	[4-6]
WT-10	12	623933	882.5	S. cerevisiae	[4-6]
WT-10	12	803718	170.5	S. cerevisiae	[4-6]
WT-10	13	41602	538	S. cerevisiae	[4-6]
WT-10	13	73358.2	997.5	S. cerevisiae	[4-6]
WT-10	13	328366	464	S. cerevisiae	[4-6]
WT-10	13	342102	915	S. cerevisiae	[4-6]
WT-10	13	588691	809.5	S. cerevisiae	[4-6]
WT-10	13	625686	300.5	S. cerevisiae	[4-6]
WT-10	14	198342	646.5	S. cerevisiae	[4-6]
WT-10	14	326077	251.5	S. cerevisiae	[4-6]
WT-10	14	374557	1257	S. cerevisiae	[4-6]
WT-10	14	446351	316.5	S. cerevisiae	[4-6]
WT-10	14	619506	1401.5	S. cerevisiae	[4-6]
WT-10	14	701993	258.5	S. cerevisiae	[4-6]
WT-10	15	58738	195	S. cerevisiae	[4-6]
WT-10	15	77396.5	95	S. cerevisiae	[4-6]
WT-10	15	287368	674	S. cerevisiae	[4-6]
WT-10	15	300788	387	S. cerevisiae	[4-6]
WT-10	15	345222	1284.5	S. cerevisiae	[4-6]
WT-10	15	419368	9	S. cerevisiae	[4-6]
WT-10	15	481856	418.5	S. cerevisiae	[4-6]
WT-10	15	482584	290	S. cerevisiae	[4-6]
WT-10	15	495517	3809	S. cerevisiae	[4-6]
WT-10	15	601956	250.5	S. cerevisiae	[4-6]
WT-10	16	63505.5	30	S. cerevisiae	[4-6]
WT-10	16	360579	206	S. cerevisiae	[4-6]
WT-10	16	713702	3181.5	S. cerevisiae	[4-6]
WT-10	16	725307	1415	S. cerevisiae	[4-6]
WT-10	16	728905	5069.5	S. cerevisiae	[4-6]
WT-10	16	753273	563	S. cerevisiae	[4-6]
WT-2	1	83309	596	S. cerevisiae	[4-6]
WT-2	1	137070	3096	S. cerevisiae	[4-6]
WT-2	1	214566	723.5	S. cerevisiae	[4-6]
WT-2	1	215676	494.5	S. cerevisiae	[4-6]
WT-2	2	69302	1531	S. cerevisiae	[4-6]
WT-2	2	72364	2814	S. cerevisiae	[4-6]
WT-2	2	412252	6563	S. cerevisiae	[4-6]
WT-2	2	462812	1425	S. cerevisiae	[4-6]
WT-2	3	225791	5372.5	S. cerevisiae	[4-6]
WT-2	4	19191.8	241.5	S. cerevisiae	[4-6]
WT-2	4	107939	1585.5	S. cerevisiae	[4-6]
WT-2	4	271835	1890	S. cerevisiae	[4-6]
WT-2	4	297955	644.5	S. cerevisiae	[4-6]
WT-2	4	363111	395	S. cerevisiae	[4-6]
WT-2	4	603590	493	S. cerevisiae	[4-6]
WT-2	4	701612	330	S. cerevisiae	[4-6]
WT-2	4	1241812	4896	S. cerevisiae	[4-6]
WT-2	5	73711.5	1302	S. cerevisiae	[4-6]
WT-2	5	222381	1061	S. cerevisiae	[4-6]
WT-2	6	179910	273	S. cerevisiae	[4-6]
WT-2	7	633288	2134.5	S. cerevisiae	[4-6]
WT-2	7	639310	3540.5	S. cerevisiae	[4-6]
WT-2	7	657225	344.5	S. cerevisiae	[4-6]
WT-2	7	785715	1740	S. cerevisiae	[4-6]
WT-2	7	809752	1170	S. cerevisiae	[4-6]
WT-2	7	849245	1716	S. cerevisiae	[4-6]
WT-2	8	144214	231.5	S. cerevisiae	[4-6]
WT-2	8	220209	2818.5	S. cerevisiae	[4-6]
WT-2	8	500374	2584	S. cerevisiae	[4-6]
WT-2	8	516374	1367.5	S. cerevisiae	[4-6]
WT-2	8	525764	60.5	S. cerevisiae	[4-6]
WT-2	9	127844	277	S. cerevisiae	[4-6]
WT-2	10	107482	183	S. cerevisiae	[4-6]
WT-2	10	141318	184	S. cerevisiae	[4-6]
WT-2	10	192716	1793	S. cerevisiae	[4-6]
WT-2	10	316396	1775.5	S. cerevisiae	[4-6]
WT-2	10	462834	1498.5	S. cerevisiae	[4-6]
WT-2	10	524546	4089	S. cerevisiae	[4-6]
WT-2	10	595416	3264	S. cerevisiae	[4-6]
WT-2	11	46424.2	430.5	S. cerevisiae	[4-6]
WT-2	11	487082	3699	S. cerevisiae	[4-6]
WT-2	11	569904	2584	S. cerevisiae	[4-6]
WT-2	12	120913	1062	S. cerevisiae	[4-6]
WT-2	12	252399	2340.5	S. cerevisiae	[4-6]
WT-2	12	415762	2888.5	S. cerevisiae	[4-6]
WT-2	12	492298	868.5	S. cerevisiae	[4-6]
WT-2	12	568059	3578.5	S. cerevisiae	[4-6]
WT-2	12	613254	3764	S. cerevisiae	[4-6]
WT-2	12	830958	18	S. cerevisiae	[4-6]
WT-2	13	141169	611	S. cerevisiae	[4-6]
WT-2	13	688121	839	S. cerevisiae	[4-6]
[truncated: 7,950 more rows]
