# Supplementary material for: Multiple independent losses of crossover interference during yeast evolutionary history
Source: PLoS Genet. 2024 Sep 26;20(9):e1011426. doi: 10.1371/journal.pgen.1011426 (PMC11460703; doi:10.1371/journal.pgen.1011426)
Supplement: S6 Table — (XLSX) [file pgen.1011426.s006.xlsx]

## Sheet: S6 Table
S6 Table: Sequence statistics of all the strains used in this study.
Tetrad#	spore_id	coverage	seq
T1	s1	2.1	illumina
T1	s2	3.98	illumina
T1	s3	4.59	illumina
T1	s4	6.59	illumina
T3	s1	5.12	illumina
T3	s2	4.86	illumina
T3	s3	5.3	illumina
T3	s4	5.52	illumina
T4	s1	3.85	illumina
T4	s2	4.18	illumina
T4	s3	4.87	illumina
T4	s4	4.76	illumina
T5	s1	4.46	illumina
T5	s2	9.04	illumina
T5	s3	3.5	illumina
T5	s4	5.42	illumina
T6	s1	2.94	illumina
T6	s2	3.6	illumina
T6	s3	3.19	illumina
T6	s4	4.37	illumina
T7	s1	3.27	illumina
T7	s2	4.65	illumina
T7	s3	5.86	illumina
T7	s4	4.92	illumina
T8	s1	2.68	illumina
T8	s2	3.71	illumina
T8	s3	3.26	illumina
T8	s4	4.39	illumina
T10	s1	3.93	illumina
T10	s2	3.64	illumina
T10	s3	3.85	illumina
T10	s4	5.05	illumina
T11	s1	2.83	illumina
T11	s2	4.69	illumina
T11	s3	7.29	illumina
T11	s4	5.86	illumina
T12	s1	4.72	illumina
T12	s2	4.16	illumina
T12	s3	4.69	illumina
T12	s4	3.46	illumina
T13	s1	3.64	illumina
T13	s2	4.58	illumina
T13	s3	3.81	illumina
T13	s4	5.05	illumina
T15	s1	4.28	illumina
T15	s2	5.26	illumina
T15	s3	5.42	illumina
T15	s4	4.9	illumina
T16	s1	3.86	illumina
T16	s2	5.08	illumina
T16	s3	3.35	illumina
T16	s4	4.65	illumina
T17	s1	3.73	illumina
T17	s2	3.55	illumina
T17	s3	3.65	illumina
T17	s4	3.65	illumina
T18	s1	2.41	illumina
T18	s2	7.37	illumina
T18	s3	2.75	illumina
T18	s4	6.25	illumina
T19	s1	5.46	illumina
T19	s2	5.98	illumina
T19	s3	5.87	illumina
T19	s4	5.04	illumina
T20	s1	2.47	illumina
T20	s2	4.18	illumina
T20	s3	3.73	illumina
T20	s4	3.05	illumina
T21	s1	3.19	illumina
T21	s2	3.27	illumina
T21	s3	2.96	illumina
T21	s4	2.89	illumina
T22	s1	5.04	illumina
T22	s2	3.68	illumina
T22	s3	6.02	illumina
T22	s4	4.71	illumina
T23	s1	5.61	illumina
T23	s2	4.96	illumina
T23	s3	5.32	illumina
T23	s4	3.42	illumina
T24	s1	4.32	illumina
T24	s2	5.89	illumina
T24	s3	6.26	illumina
T24	s4	6.55	illumina
T25	s1	5.69	illumina
T25	s2	8.56	illumina
T25	s3	6.56	illumina
T25	s4	5.33	illumina
T26	s1	2.31	illumina
T26	s2	3.61	illumina
T26	s3	6.19	illumina
T26	s4	6.05	illumina
T27	s1	2.25	illumina
T27	s2	2.04	illumina
T27	s3	2.66	illumina
T27	s4	1.68	illumina
T28	s1	2.34	illumina
T28	s2	2.57	illumina
T28	s3	2.23	illumina
T28	s4	2.39	illumina
T29	s1	1.7	illumina
T29	s2	2.11	illumina
T29	s3	2.54	illumina
T29	s4	3.57	illumina
T31	s1	1.95	illumina
T31	s2	2.58	illumina
T31	s3	2.85	illumina
T31	s4	2.01	illumina
T32	s1	2.65	illumina
T32	s2	1.95	illumina
T32	s3	3.6	illumina
T32	s4	2.01	illumina
T33	s1	1.91	illumina
T33	s2	2.72	illumina
T33	s3	2.32	illumina
T33	s4	3.29	illumina
T34	s1	2.04	illumina
T34	s2	1.77	illumina
T34	s3	3.31	illumina
T34	s4	2.09	illumina
T35	s1	3.51	illumina
T35	s2	1.82	illumina
T35	s3	1.6	illumina
T35	s4	2.46	illumina
T36	s1	3.03	illumina
T36	s2	2.38	illumina
T36	s3	4.21	illumina
T36	s4	4.26	illumina
T37	s1	2.75	illumina
T37	s2	3.86	illumina
T37	s3	4.35	illumina
T37	s4	3.6	illumina
T38	s1	3.14	illumina
T38	s2	3.76	illumina
T38	s3	5.59	illumina
T38	s4	4.9	illumina
T39	s1	4.64	illumina
T39	s2	4.82	illumina
T39	s3	5.04	illumina
T39	s4	4.55	illumina
T40	s1	3.1	illumina
T40	s2	4.21	illumina
T40	s3	5.65	illumina
T40	s4	5.26	illumina
T41	s1	5.32	illumina
T41	s2	5.74	illumina
T41	s3	7.04	illumina
T41	s4	4.65	illumina
T42	s1	3.3	illumina
T42	s2	4.11	illumina
T42	s3	4.62	illumina
T42	s4	5.51	illumina
T43	s1	5.99	illumina
T43	s2	5.21	illumina
T43	s3	7.49	illumina
T43	s4	3.3	illumina
T44	s1	1.9	illumina
T44	s2	2.06	illumina
T44	s3	4.63	illumina
T44	s4	3.56	illumina
T45	s1	4.06	illumina
T45	s2	3.96	illumina
T45	s3	3.12	illumina
T45	s4	3.05	illumina
T46	s1	1.96	illumina
T46	s2	2.82	illumina
T46	s3	3.37	illumina
T46	s4	3.12	illumina
T47	s1	5.51	illumina
T47	s2	4.6	illumina
T47	s3	3.88	illumina
T47	s4	2.21	illumina
T48	s1	1.68	illumina
T48	s2	2.11	illumina
T48	s3	3.44	illumina
T48	s4	2.73	illumina
T49	s1	3.44	illumina
T49	s2	3.18	illumina
T49	s3	2.65	illumina
T49	s4	2.42	illumina
T50	s1	2.5	illumina
T50	s2	2.13	illumina
T50	s3	3.01	illumina
T50	s4	3.34	illumina
T51	s1	2.62	illumina
T51	s2	4.46	illumina
T51	s3	4.61	illumina
T51	s4	4.43	illumina
T52	s1	3.75	illumina
T52	s2	4.77	illumina
T52	s3	5.31	illumina
T52	s4	4.97	illumina
T53	s1	5.4	illumina
T53	s2	7.24	illumina
T53	s3	6.1	illumina
T53	s4	4.71	illumina
T54	s1	5.62	illumina
T54	s2	5.33	illumina
T54	s3	4.96	illumina
T54	s4	4.5	illumina
T55	s1	4.01	illumina
T55	s2	4.11	illumina
T55	s3	3.89	illumina
T55	s4	4	illumina
T56	s1	4.48	illumina
T56	s2	5.05	illumina
T56	s3	4.57	illumina
T56	s4	3.6	illumina
T57	s1	5.64	illumina
T57	s2	6.52	illumina
T57	s3	5.67	illumina
T57	s4	5.08	illumina
T58	s1	5.98	illumina
T58	s2	6.34	illumina
T58	s3	5.68	illumina
T58	s4	5.5	illumina
T59	s1	5.44	illumina
T59	s2	7.24	illumina
T59	s3	9.21	illumina
T59	s4	7.98	illumina
T60	s1	6.42	illumina
T60	s2	10.84	illumina
T60	s3	8.78	illumina
T60	s4	6.91	illumina
T61	s1	6.71	illumina
T61	s2	8.23	illumina
T61	s3	9.75	illumina
T61	s4	12.03	illumina
T62	s1	7.69	illumina
T62	s2	6.84	illumina
T62	s3	5.66	illumina
T62	s4	4.77	illumina
T63	s1	7.24	illumina
T63	s2	2.98	illumina
T63	s3	8.85	illumina
T63	s4	5.59	illumina
T65	s1	8.19	illumina
T65	s2	8.86	illumina
T65	s3	9.59	illumina
T65	s4	8.17	illumina
T66	s1	4.16	illumina
T66	s2	7.59	illumina
T66	s3	8.16	illumina
T66	s4	8.15	illumina
T67	s1	8.01	illumina
T67	s2	8.78	illumina
T67	s3	8.22	illumina
T67	s4	6.38	illumina
T68	s1	9.21	illumina
T68	s2	6.49	illumina
T68	s3	7.86	illumina
T68	s4	7.79	illumina
T69	s1	12.12	illumina
T69	s2	8.49	illumina
T69	s3	9.01	illumina
T69	s4	8.12	illumina
T70	s1	6.03	illumina
T70	s2	4.81	illumina
T70	s3	7.51	illumina
T70	s4	8.97	illumina
T71	s1	6.45	illumina
T71	s2	9.79	illumina
T71	s3	9.32	illumina
T71	s4	11.24	illumina
T72	s1	2.93	illumina
T72	s2	2.55	illumina
T72	s3	2.99	illumina
T72	s4	2.8	illumina
T73	s1	2.91	illumina
T73	s2	3.72	illumina
T73	s3	3.14	illumina
T73	s4	2.83	illumina
T74	s1	8.63	illumina
T74	s2	7.06	illumina
T74	s3	9.08	illumina
T74	s4	5.57	illumina
T75	s1	8.56	illumina
T75	s2	4.94	illumina
T75	s3	5.09	illumina
T75	s4	5.3	illumina
T76	s1	5.43	illumina
T76	s2	5.6	illumina
T76	s3	5.32	illumina
T76	s4	8.19	illumina
T77	s1	8.04	illumina
T77	s2	9.51	illumina
T77	s3	7.77	illumina
T77	s4	7.45	illumina
T78	s1	9.26	illumina
T78	s2	9.77	illumina
T78	s3	8.39	illumina
T78	s4	9.29	illumina
T79	s1	7.49	illumina
T79	s2	6.49	illumina
T79	s3	7.55	illumina
T79	s4	6.03	illumina
T80	s1	8.07	illumina
T80	s2	7.49	illumina
T80	s3	8.55	illumina
T80	s4	7.87	illumina
T81	s1	6.82	illumina
T81	s2	6.03	illumina
T81	s3	8.33	illumina
T81	s4	7.87	illumina
T82	s1	7.35	illumina
T82	s2	7.54	illumina
T82	s3	6.36	illumina
T82	s4	6.86	illumina
T83	s1	7.08	illumina
T83	s2	7.2	illumina
T83	s3	9.98	illumina
T83	s4	10.46	illumina
T84	s1	7.78	illumina
T84	s2	8.11	illumina
T84	s3	8.06	illumina
T84	s4	7.64	illumina
T85	s1	6.8	illumina
T85	s2	7.46	illumina
T85	s3	7.41	illumina
T85	s4	7.31	illumina
T86	s1	8.49	illumina
T86	s2	7.49	illumina
T86	s3	7.46	illumina
T86	s4	6.96	illumina
T87	s1	7.06	illumina
T87	s2	5.45	illumina
T87	s3	5.32	illumina
T87	s4	6.64	illumina
T88	s1	5.54	illumina
T88	s2	5.85	illumina
T88	s3	6.43	illumina
T88	s4	5.66	illumina
T89	s1	6.56	illumina
T89	s2	6.89	illumina
T89	s3	6.62	illumina
T89	s4	7.95	illumina
T90	s1	9.64	illumina
T90	s2	6.93	illumina
T90	s3	6.88	illumina
T90	s4	5.86	illumina
T91	s1	7.69	illumina
T91	s2	6.51	illumina
T91	s3	6.33	illumina
T91	s4	5.68	illumina
T92	s1	6.27	illumina
T92	s2	6.5	illumina
T92	s3	6.59	illumina
T92	s4	6.06	illumina
T93	s1	8.49	illumina
T93	s2	7.51	illumina
T93	s3	8.62	illumina
T93	s4	9.96	illumina
T94	s1	9.73	illumina
T94	s2	9.9	illumina
T94	s3	9.44	illumina
T94	s4	10.21	illumina
T95	s1	7.76	illumina
T95	s2	7.22	illumina
T95	s3	9.54	illumina
T95	s4	10.72	illumina
T96	s1	8.13	illumina
T96	s2	8.71	illumina
T96	s3	8.25	illumina
T96	s4	7.99	illumina
T97	s1	9.98	illumina
T97	s2	8.74	illumina
T97	s3	7.66	illumina
T97	s4	9.22	illumina
T98	s1	4.44	illumina
T98	s2	4.63	illumina
T98	s3	3.71	illumina
T98	s4	4.81	illumina
T99	s1	4.52	illumina
T99	s2	4.11	illumina
T99	s3	4.18	illumina
T99	s4	4.57	illumina
T100	s1	4.2	illumina
T100	s2	4.35	illumina
T100	s3	3.64	illumina
T100	s4	4.09	illumina
T101	s1	3.98	illumina
T101	s2	4.74	illumina
T101	s3	3.88	illumina
T101	s4	4.1	illumina
T102	s1	3.2	illumina
T102	s2	4.82	illumina
T102	s3	4.26	illumina
T102	s4	4.73	illumina
T103	s1	4.84	illumina
T103	s2	4.79	illumina
T103	s3	4.97	illumina
T103	s4	4.05	illumina
T104	s1	4.41	illumina
T104	s2	4.34	illumina
T104	s3	3.8	illumina
T104	s4	3.45	illumina
T105	s1	4.17	illumina
T105	s2	3.85	illumina
T105	s3	4.28	illumina
T105	s4	4.14	illumina
T106	s1	4.47	illumina
T106	s2	4.82	illumina
T106	s3	4.79	illumina
T106	s4	4.62	illumina
T107	s1	4.62	illumina
T107	s2	4.84	illumina
T107	s3	4.26	illumina
T107	s4	3.26	illumina
T108	s1	4.65	illumina
T108	s2	4.62	illumina
T108	s3	4.43	illumina
T108	s4	5.26	illumina
T109	s1	5.18	illumina
T109	s2	5.23	illumina
T109	s3	4.53	illumina
T109	s4	4.73	illumina
T110	s1	6.93	illumina
T110	s2	5.21	illumina
T110	s3	5.73	illumina
T110	s4	5.54	illumina
T111	s1	6.43	illumina
T111	s2	5.85	illumina
T111	s3	4.91	illumina
T111	s4	5.44	illumina
T112	s1	7.03	illumina
T112	s2	5.3	illumina
T112	s3	5.55	illumina
T112	s4	6.63	illumina
T113	s1	5.5	illumina
T113	s2	4.95	illumina
T113	s3	5.15	illumina
T113	s4	5.9	illumina
T114	s1	6.66	illumina
T114	s2	6.13	illumina
T114	s3	4.93	illumina
T114	s4	5.55	illumina
T115	s1	5.25	illumina
T115	s2	4.73	illumina
T115	s3	6.35	illumina
T115	s4	5.68	illumina
T116	s1	5.64	illumina
T116	s2	6.06	illumina
T116	s3	6.31	illumina
T116	s4	6.48	illumina
T118	s1	6.44	illumina
T118	s2	7.29	illumina
T118	s3	6.09	illumina
T118	s4	6.84	illumina
T119	s1	5.43	illumina
T119	s2	5.21	illumina
T119	s3	4.8	illumina
T119	s4	4.22	illumina
T120	s1	6.46	illumina
T120	s2	5.61	illumina
T120	s3	5.41	illumina
T120	s4	4.52	illumina
T121	s1	6.41	illumina
T121	s2	5.19	illumina
T121	s3	4.91	illumina
T121	s4	5.77	illumina
T122	s1	8.79	illumina
T122	s2	8.57	illumina
T122	s3	7.94	illumina
T122	s4	7.67	illumina
T123	s1	9.22	illumina
T123	s2	9.39	illumina
T123	s3	9.11	illumina
T123	s4	9.1	illumina
T124	s1	8.59	illumina
T124	s2	7.94	illumina
T124	s3	9.33	illumina
T124	s4	8.73	illumina
T125	s1	8.64	illumina
T125	s2	9.94	illumina
T125	s3	7.63	illumina
T125	s4	9.06	illumina
T126	s1	7.34	illumina
T126	s2	7.76	illumina
T126	s3	6.26	illumina
T126	s4	8.3	illumina
T127	s1	6.44	illumina
T127	s2	8.5	illumina
T127	s3	8.18	illumina
T127	s4	8.22	illumina
T128	s1	8.01	illumina
T128	s2	7.61	illumina
T128	s3	9.22	illumina
T128	s4	7	illumina
T129	s1	8.3	illumina
T129	s2	9.67	illumina
T129	s3	9.56	illumina
T129	s4	9	illumina
T130	s1	4.41	illumina
T130	s2	3.82	illumina
T130	s3	4.31	illumina
T130	s4	4.73	illumina
T131	s1	4.01	illumina
T131	s2	4.09	illumina
T131	s3	4.74	illumina
T131	s4	5.41	illumina
T132	s1	5.12	illumina
T132	s2	5.86	illumina
T132	s3	5.8	illumina
T132	s4	5.97	illumina
T133	s1	5.78	illumina
T133	s2	5.52	illumina
T133	s3	5.16	illumina
T133	s4	8.53	illumina
T134	s1	4.63	illumina
T134	s2	5.07	illumina
T134	s3	4.33	illumina
T134	s4	5.06	illumina
T135	s1	4.59	illumina
T135	s2	4.57	illumina
T135	s3	4.91	illumina
T135	s4	4.72	illumina
T136	s1	13.34	illumina
T136	s2	6.59	illumina
T136	s3	5.76	illumina
T136	s4	7.05	illumina
T137	s1	6.64	illumina
T137	s2	6.68	illumina
T137	s3	5.77	illumina
T137	s4	6.28	illumina
T138	s1	4.73	illumina
T138	s2	4.35	illumina
T138	s3	5.37	illumina
T138	s4	5.17	illumina
T139	s1	5.31	illumina
T139	s2	5.31	illumina
T139	s3	5.15	illumina
T139	s4	5.13	illumina
T140	s1	5.43	illumina
T140	s2	3.79	illumina
T140	s3	5.16	illumina
T140	s4	4.98	illumina
T141	s1	5.31	illumina
T141	s2	5.01	illumina
T141	s3	5.83	illumina
T141	s4	5.57	illumina
T142	s1	5.49	illumina
T142	s2	4.47	illumina
T142	s3	5.03	illumina
T142	s4	5.21	illumina
T143	s1	3.47	illumina
T143	s2	4.79	illumina
T143	s3	4.63	illumina
T143	s4	3.81	illumina
T144	s1	5.74	illumina
T144	s2	4.12	illumina
T144	s3	4.62	illumina
T144	s4	4.63	illumina
T145	s1	4.48	illumina
T145	s2	4.91	illumina
T145	s3	4.48	illumina
T145	s4	5.61	illumina
T146	s1	3.8	illumina
T146	s2	3.56	illumina
T146	s3	3.72	illumina
T146	s4	3.71	illumina
T147	s1	3.7	illumina
T147	s2	3.36	illumina
T147	s3	3.77	illumina
T147	s4	4.44	illumina
T148	s1	6.67	illumina
T148	s2	5.73	illumina
T148	s3	5.26	illumina
T148	s4	5.39	illumina
T149	s1	5.58	illumina
T149	s2	4.64	illumina
T149	s3	5.25	illumina
T149	s4	6.21	illumina
T150	s1	3.55	illumina
T150	s2	5.64	illumina
T150	s3	7.48	illumina
T150	s4	6.73	illumina
T151	s1	5.14	illumina
T151	s2	5.95	illumina
T151	s3	5.6	illumina
T151	s4	5.6	illumina
T152	s1	5.6	illumina
T152	s2	5.72	illumina
T152	s3	4.71	illumina
T152	s4	5.72	illumina
T153	s1	4.77	illumina
T153	s2	4.16	illumina
T153	s3	4.78	illumina
T153	s4	5.48	illumina
T154	s1	4.02	illumina
T154	s2	4.77	illumina
T154	s3	6.72	illumina
T154	s4	5.19	illumina
T155	s1	3.67	illumina
T155	s2	5.53	illumina
T155	s3	5.35	illumina
T155	s4	8.2	illumina
T156	s1	6.45	illumina
T156	s2	7.8	illumina
T156	s3	7.77	illumina
T156	s4	10.02	illumina
T157	s1	5.09	illumina
T157	s2	4.37	illumina
T157	s3	4.58	illumina
T157	s4	4.59	illumina
T158	s1	4.24	illumina
T158	s2	3.48	illumina
T158	s3	7.18	illumina
T158	s4	4.83	illumina
T159	s1	7.28	illumina
T159	s2	11.71	illumina
T159	s3	7.01	illumina
T159	s4	6.43	illumina
T160	s1	6.83	illumina
T160	s2	6.13	illumina
T160	s3	8.58	illumina
T160	s4	9.18	illumina
T161	s1	8.46	illumina
T161	s2	8.84	illumina
T161	s3	8.67	illumina
T161	s4	8.64	illumina
T163	s1	8.12	illumina
T163	s2	8.2	illumina
T163	s3	6.82	illumina
T163	s4	9.54	illumina
T164	s1	7.89	illumina
T164	s2	6.76	illumina
T164	s3	8.97	illumina
T164	s4	9.9	illumina
T165	s1	8.48	illumina
T165	s2	8.35	illumina
T165	s3	4.58	illumina
T165	s4	7.88	illumina
T166	s1	8.41	illumina
T166	s2	7.74	illumina
T166	s3	8.15	illumina
T166	s4	8.31	illumina
T167	s1	8.03	illumina
T167	s2	8.37	illumina
T167	s3	8.12	illumina
T167	s4	8.55	illumina
T168	s1	8.52	illumina
T168	s2	8.12	illumina
T168	s3	8.48	illumina
T168	s4	9.17	illumina
T169	s1	7.66	illumina
T169	s2	8.88	illumina
T169	s3	7	illumina
T169	s4	8.89	illumina
T170	s1	9.79	illumina
T170	s2	10.48	illumina
T170	s3	5.56	illumina
T170	s4	9.59	illumina
T171	s1	8.32	illumina
T171	s2	3.73	illumina
T171	s3	6.83	illumina
T171	s4	7.48	illumina
T172	s1	8.23	illumina
T172	s2	7.34	illumina
T172	s3	4.44	illumina
T172	s4	7.11	illumina
T173	s1	4.02	illumina
T173	s2	4.11	illumina
T173	s3	3.83	illumina
T173	s4	4.19	illumina
T174	s1	3.78	illumina
T174	s2	3.99	illumina
T174	s3	4.76	illumina
T174	s4	3.58	illumina
T175	s1	10.29	illumina
T175	s2	10	illumina
T175	s3	7.74	illumina
T175	s4	8.49	illumina
T176	s1	8.62	illumina
T176	s2	8.79	illumina
T176	s3	8.42	illumina
T176	s4	8.49	illumina
T177	s1	9.95	illumina
T177	s2	9.7	illumina
T177	s3	11.28	illumina
T177	s4	8.34	illumina
T178	s1	8.9	illumina
T178	s2	8.71	illumina
T178	s3	8.33	illumina
T178	s4	7.94	illumina
T179	s1	10.68	illumina
T179	s2	8.87	illumina
T179	s3	11.12	illumina
T179	s4	10.56	illumina
T180	s1	7.49	illumina
T180	s2	7.82	illumina
T180	s3	11.08	illumina
T180	s4	7.92	illumina
T181	s1	9.18	illumina
T181	s2	8.78	illumina
T181	s3	10.23	illumina
T181	s4	6.49	illumina
T182	s1	10.87	illumina
T182	s2	8.65	illumina
T182	s3	10.82	illumina
T182	s4	9.71	illumina
T183	s1	9.86	illumina
T183	s2	9.31	illumina
T183	s3	12.09	illumina
T183	s4	10.65	illumina
T184	s1	10.09	illumina
T184	s2	7.33	illumina
T184	s3	10.85	illumina
T184	s4	11.17	illumina
T185	s1	10.75	illumina
T185	s2	9.82	illumina
T185	s3	10.3	illumina
T185	s4	8.84	illumina
T186	s1	9.8	illumina
T186	s2	11.06	illumina
T186	s3	7.82	illumina
T186	s4	10.71	illumina
T187	s1	13.11	illumina
T187	s2	8.49	illumina
T187	s3	11.33	illumina
T187	s4	9.63	illumina
T188	s1	7.67	illumina
T188	s2	7.49	illumina
T188	s3	7.79	illumina
T188	s4	9.01	illumina
T189	s1	9.08	illumina
T189	s2	8.86	illumina
T189	s3	9.11	illumina
T189	s4	8.45	illumina
T190	s1	9.66	illumina
T190	s2	8.2	illumina
T190	s3	9.41	illumina
T190	s4	8.07	illumina
T191	s1	8.82	illumina
T191	s2	8.2	illumina
T191	s3	9.18	illumina
T191	s4	7.7	illumina
T192	s1	9.1	illumina
T192	s2	7.84	illumina
T192	s3	8.93	illumina
T192	s4	8.76	illumina
T193	s1	6.56	illumina
T193	s2	9.46	illumina
T193	s3	10.8	illumina
T193	s4	7.8	illumina
T194	s1	7.95	illumina
T194	s2	8.68	illumina
T194	s3	12.5	illumina
T194	s4	10.44	illumina
T195	s1	9.7	illumina
T195	s2	11.1	illumina
T195	s3	11.82	illumina
T195	s4	10.15	illumina
T196	s1	9.07	illumina
T196	s2	9.38	illumina
T196	s3	14.65	illumina
T196	s4	9.07	illumina
T197	s1	12.39	illumina
T197	s2	11.23	illumina
T197	s3	12.76	illumina
T197	s4	10.39	illumina
T198	s1	9.27	illumina
T198	s2	12.11	illumina
T198	s3	7.77	illumina
T198	s4	9.22	illumina
T199	s1	6.99	illumina
T199	s2	8.06	illumina
T199	s3	7.63	illumina
T199	s4	9.33	illumina
T200	s1	8.76	illumina
T200	s2	8	illumina
T200	s3	10.02	illumina
T200	s4	7.96	illumina
T201	s1	7.34	illumina
T201	s2	7.21	illumina
T201	s3	8.08	illumina
T201	s4	8.86	illumina
T202	s1	8.22	illumina
T202	s2	8.23	illumina
T202	s3	9.08	illumina
T202	s4	7.71	illumina
T203	s1	6.67	illumina
T203	s2	6.81	illumina
T203	s3	6.56	illumina
T203	s4	8.79	illumina
T204	s1	7.29	illumina
T204	s2	7.17	illumina
T204	s3	7.26	illumina
T204	s4	6.61	illumina
T205	s1	7.48	illumina
T205	s2	7.21	illumina
T205	s3	7.13	illumina
T205	s4	6.87	illumina
T206	s1	9.55	illumina
T206	s2	8.64	illumina
T206	s3	10.8	illumina
T206	s4	9.84	illumina
T207	s1	7.04	illumina
T207	s2	8.04	illumina
T207	s3	7.58	illumina
T207	s4	7.38	illumina
T208	s1	4.2	illumina
T208	s2	5.33	illumina
T208	s3	4.34	illumina
T208	s4	2.49	illumina
T209	s1	7.98	illumina
T209	s2	7.78	illumina
T209	s3	6.53	illumina
T209	s4	6.44	illumina
T210	s1	4.01	illumina
T210	s2	3.45	illumina
T210	s3	3.5	illumina
T210	s4	3.11	illumina
T211	s1	4.74	illumina
T211	s2	4.54	illumina
T211	s3	4.74	illumina
T211	s4	2.96	illumina
T212	s1	8.59	illumina
T212	s2	8.96	illumina
T212	s3	10.6	illumina
T212	s4	10.27	illumina
C6	Haploid ancestor	4.28	illumina
H7	Haploid ancestor	4.53	illumina
Hyb	diploid hybrid	5.58	illumina
C6	Haploid ancestor	82	ONT
H7	Haploid ancestor	60	ONT
