# Supplementary material for: Multiple independent losses of crossover interference during yeast evolutionary history
Source: PLoS Genet. 2024 Sep 26;20(9):e1011426. doi: 10.1371/journal.pgen.1011426 (PMC11460703; doi:10.1371/journal.pgen.1011426)
Supplement: S7 Table — (XLSX) [file pgen.1011426.s007.xlsx]

## Sheet: S7 Table
S7 Table: dN/dS ratios and Pi values for the three species.
Gene	Species	zmm	meiosis	dn_ds	Pi	S. cerevisiae ortholog	Stadardized gene name
KLLA0B12397g	K. lactis	no	no	0.124077	0.0259265	YKL134C	OCT1
SAKL0E03938g	L. kluyveri	no	no	0.111852	0.0148775	YKL134C	OCT1
YKL134C	S. cerevisiae	no	no	0.25115	0.0029558	YKL134C	OCT1
KLLA0E12365g	K. lactis	no	no	0.154119	0.0087752	YBR085W	AAC3
SAKL0B06754g	L. kluyveri	no	no	0.0644337	0.0059531	YBR085W	AAC3
YBR085W	S. cerevisiae	no	no	0.112701	0.0025534	YBR085W	AAC3
KLLA0E23167g	K. lactis	no	no	0.115809	0.0242757	YNL141W	AAH1
SAKL0E12122g	L. kluyveri	no	no	0.124754	0.0110081	YNL141W	AAH1
YNL141W	S. cerevisiae	no	no	0.123023	0.0018324	YNL141W	AAH1
KLLA0F13640g	K. lactis	no	no	0.054917	0.0184969	YKL106W	AAT1
SAKL0E02948g	L. kluyveri	no	no	0.0839811	0.013057	YKL106W	AAT1
YKL106W	S. cerevisiae	no	no	0.392184	0.0031812	YKL106W	AAT1
KLLA0F17754g	K. lactis	no	no	0.0716971	0.0209683	YLR027C	AAT2
SAKL0E04268g	L. kluyveri	no	no	0.124943	0.0120887	YLR027C	AAT2
YLR027C	S. cerevisiae	no	no	0.244448	0.0026079	YLR027C	AAT2
KLLA0F10527g	K. lactis	no	no	0.108063	0.0241231	YBR236C	ABD1
SAKL0A06226g	L. kluyveri	no	no	0.110838	0.0113352	YBR236C	ABD1
YBR236C	S. cerevisiae	no	no	0.262504	0.0028596	YBR236C	ABD1
KLLA0F10175g	K. lactis	no	no	0.258826	0.0235871	YCR088W	ABP1
SAKL0A00594g	L. kluyveri	no	no	0.384685	0.0133507	YCR088W	ABP1
YCR088W	S. cerevisiae	no	no	0.471908	0.0034731	YCR088W	ABP1
KLLA0A09603g	K. lactis	no	no	0.134585	0.0265418	YMR289W	ABZ2
SAKL0H01496g	L. kluyveri	no	no	0.162106	0.0135455	YMR289W	ABZ2
YMR289W	S. cerevisiae	no	no	0.578166	0.0037692	YMR289W	ABZ2
KLLA0F06072g	K. lactis	no	no	0.0654779	0.0173354	YNR016C	ACC1
SAKL0A02046g	L. kluyveri	no	no	0.054885	0.0101	YNR016C	ACC1
YNR016C	S. cerevisiae	no	no	0.058999	0.0039047	YNR016C	ACC1
KLLA0D17050g	K. lactis	no	no	0.130324	0.024705	YLR144C	ACF2
SAKL0H14872g	L. kluyveri	no	no	0.250636	0.0153829	YLR144C	ACF2
YLR144C	S. cerevisiae	no	no	0.464507	0.0023394	YLR144C	ACF2
KLLA0E10561g	K. lactis	no	no	0.0449473	0.0182593	YBL015W	ACH1
SAKL0H19690g	L. kluyveri	no	no	0.0430776	0.0078271	YBL015W	ACH1
YBL015W	S. cerevisiae	no	no	0.0352829	0.0024706	YBL015W	ACH1
KLLA0C15037g	K. lactis	no	no	0.131652	0.0207712	YDL203C	ACK1
SAKL0H12386g	L. kluyveri	no	no	0.237582	0.0115342	YDL203C	ACK1
YDL203C	S. cerevisiae	no	no	0.283943	0.0057587	YDL203C	ACK1
KLLA0D16852g	K. lactis	no	no	0.156426	0.0237729	YDR161W	ACL4
SAKL0H15070g	L. kluyveri	no	no	0.118602	0.0127924	YDR161W	ACL4
YDR161W	S. cerevisiae	no	no	0.382713	0.0032421	YDR161W	ACL4
KLLA0D00616g	K. lactis	no	no	0.452712	0.0371729	YPL267W	ACM1
SAKL0E00682g	L. kluyveri	no	no	0.15911	0.0141454	YPL267W	ACM1
YPL267W	S. cerevisiae	no	no	0.235596	0.0047049	YPL267W	ACM1
KLLA0C17314g	K. lactis	no	no	0.0346389	0.0126862	YLR304C	ACO1
SAKL0H24046g	L. kluyveri	no	no	0.0744834	0.0075865	YLR304C	ACO1
YLR304C	S. cerevisiae	no	no	0.057013	0.0022065	YLR304C	ACO1
KLLA0C03432g	K. lactis	no	no	0.0416737	0.0188347	YJL200C	ACO2
SAKL0C04180g	L. kluyveri	no	no	0.0531627	0.0086082	YJL200C	ACO2
YJL200C	S. cerevisiae	no	no	0.19288	0.0038455	YJL200C	ACO2
KLLA0D02838g	K. lactis	no	no	0.197998	0.0106027	YKL192C	ACP1
SAKL0G16632g	L. kluyveri	no	no	0.0743454	0.0064289	YKL192C	ACP1
YKL192C	S. cerevisiae	no	no	0.185651	0.0036049	YKL192C	ACP1
KLLA0A03333g	K. lactis	no	no	0.0307739	0.0193294	YAL054C	ACS1
SAKL0D14608g	L. kluyveri	no	no	0.0451376	0.0137984	YAL054C	ACS1
YAL054C	S. cerevisiae	no	no	0.109537	0.0028368	YAL054C	ACS1
KLLA0D17336g	K. lactis	no	no	0.0501947	0.0150097	YLR153C	ACS2
SAKL0H14542g	L. kluyveri	no	no	0.00431141	0.0078295	YLR153C	ACS2
YLR153C	S. cerevisiae	no	no	0.207442	0.002055	YLR153C	ACS2
KLLA0B01496g	K. lactis	no	no	0.0828446	0.0196	YDR448W	ADA2
SAKL0G05786g	L. kluyveri	no	no	0.0331626	0.0109279	YDR448W	ADA2
YDR448W	S. cerevisiae	no	no	0.118789	0.0012112	YDR448W	ADA2
KLLA0D08954g	K. lactis	no	no	0.254232	0.034072	YMR184W	ADD37
SAKL0A03322g	L. kluyveri	no	no	0.531058	0.0165756	YMR184W	ADD37
YMR184W	S. cerevisiae	no	no	0.364078	0.0035835	YMR184W	ADD37
KLLA0B14102g	K. lactis	no	no	0.236685	0.0247697	YKL206C	ADD66
SAKL0D12980g	L. kluyveri	no	no	0.410036	0.0119785	YKL206C	ADD66
YKL206C	S. cerevisiae	no	no	0.222089	0.0019163	YKL206C	ADD66
KLLA0C04235g	K. lactis	no	no	0.152133	0.0230247	YAR015W	ADE1
SAKL0C07766g	L. kluyveri	no	no	0.113583	0.0101555	YAR015W	ADE1
YAR015W	S. cerevisiae	no	no	0.062724	0.0038273	YAR015W	ADE1
KLLA0D19426g	K. lactis	no	no	0.065164	0.0140225	YNL220W	ADE12
SAKL0E13992g	L. kluyveri	no	no	0.042594	0.0065386	YNL220W	ADE12
YNL220W	S. cerevisiae	no	no	0.19667	0.0038996	YNL220W	ADE12
KLLA0B13189g	K. lactis	no	no	0.0366389	0.0160561	YLR359W	ADE13
SAKL0B04972g	L. kluyveri	no	no	0.0209808	0.0076535	YLR359W	ADE13
YLR359W	S. cerevisiae	no	no	0.0792385	0.0017356	YLR359W	ADE13
KLLA0F17655g	K. lactis	no	no	0.0257704	0.0161155	YMR120C	ADE17
SAKL0E04334g	L. kluyveri	no	no	0.0482015	0.0087796	YMR120C	ADE17
YMR120C	S. cerevisiae	no	no	0.0702813	0.0021299	YMR120C	ADE17
KLLA0E02685g	K. lactis	no	no	0.067418	0.0225628	YOR128C	ADE2
SAKL0G03014g	L. kluyveri	no	no	0.0143961	0.0125876	YOR128C	ADE2
YOR128C	S. cerevisiae	no	no	0.103491	0.0020924	YOR128C	ADE2
KLLA0A10109g	K. lactis	no	no	0.023969	0.012719	YMR300C	ADE4
SAKL0H00990g	L. kluyveri	no	no	0.0618685	0.0076915	YMR300C	ADE4
YMR300C	S. cerevisiae	no	no	0.0194115	0.0022086	YMR300C	ADE4
KLLA0A00957g	K. lactis	no	no	0.0943272	0.0204884	YGL234W	ADE57
SAKL0F01056g	L. kluyveri	no	no	0.0344096	0.0117006	YGL234W	ADE57
YGL234W	S. cerevisiae	no	no	0.117793	0.0019192	YGL234W	ADE57
KLLA0B08063g	K. lactis	no	no	0.130407	0.018579	YGR061C	ADE6
SAKL0H04224g	L. kluyveri	no	no	0.0683424	0.0104848	YGR061C	ADE6
YGR061C	S. cerevisiae	no	no	0.149903	0.0020767	YGR061C	ADE6
KLLA0A02211g	K. lactis	no	no	0.188165	0.0186841	YDR408C	ADE8
SAKL0G04312g	L. kluyveri	no	no	0.0597752	0.0105377	YDR408C	ADE8
YDR408C	S. cerevisiae	no	no	0.355456	0.0024615	YDR408C	ADE8
KLLA0F21010g	K. lactis	no	no	0.0199297	0.0114541	YOL086C	ADH1
SAKL0C10164g	L. kluyveri	no	no	0.11562	0.0076559	YOL086C	ADH1
YOL086C	S. cerevisiae	no	no	0.3013	0.0076922	YOL086C	ADH1
KLLA0F13530g	K. lactis	no	no	0.0731142	0.0106038	YMR083W	ADH3
SAKL0B08184g	L. kluyveri	no	no	0.0411583	0.0115747	YMR083W	ADH3
YMR083W	S. cerevisiae	no	no	0.0593143	0.0013011	YMR083W	ADH3
KLLA0C19382g	K. lactis	no	no	0.140096	0.0423192	YGL256W	ADH4
SAKL0C13926g	L. kluyveri	no	no	0.018752	0.0115283	YGL256W	ADH4
YGL256W	S. cerevisiae	no	no	0.139936	0.0090623	YGL256W	ADH4
KLLA0E19889g	K. lactis	no	no	0.0747872	0.019781	YMR318C	ADH6
SAKL0C00264g	L. kluyveri	no	no	0.075054	0.0386684	YMR318C	ADH6
YMR318C	S. cerevisiae	no	no	0.212668	0.0033292	YMR318C	ADH6
KLLA0D14487g	K. lactis	no	no	0.21154	0.0186114	YMR009W	ADI1
SAKL0F05544g	L. kluyveri	no	no	0.0573313	0.0115382	YMR009W	ADI1
YMR009W	S. cerevisiae	no	no	0.142928	0.0053748	YMR009W	ADI1
KLLA0F13376g	K. lactis	no	no	0.0193656	0.0105745	YDR226W	ADK1
SAKL0H12628g	L. kluyveri	no	no	0.061096	0.0060034	YDR226W	ADK1
YDR226W	S. cerevisiae	no	no	0.118778	0.0018309	YDR226W	ADK1
KLLA0C17754g	K. lactis	no	no	0.0300668	0.0172451	YER170W	ADK2
SAKL0H17798g	L. kluyveri	no	no	0.319861	0.0143477	YER170W	ADK2
YER170W	S. cerevisiae	no	no	0.401715	0.0022879	YER170W	ADK2
KLLA0D10890g	K. lactis	no	no	0.160415	0.0245937	YJR105W	ADO1
SAKL0F15158g	L. kluyveri	no	no	0.0501641	0.0106385	YJR105W	ADO1
YJR105W	S. cerevisiae	no	no	0.336905	0.0027885	YJR105W	ADO1
KLLA0D04554g	K. lactis	no	no	0.085749	0.0193435	YCR011C	ADP1
SAKL0D09394g	L. kluyveri	no	no	0.101729	0.0112468	YCR011C	ADP1
YCR011C	S. cerevisiae	no	no	0.183192	0.0020643	YCR011C	ADP1
KLLA0A00242g	K. lactis	no	yes	0.153375	0.0240791	YCR010C	ADY2
SAKL0D09328g	L. kluyveri	no	yes	0.0610175	0.0107137	YCR010C	ADY2
YCR010C	S. cerevisiae	no	yes	0.0263276	0.0008317	YCR010C	ADY2
KLLA0A01947g	K. lactis	no	no	0.110424	0.0224964	YEL052W	AFG1
SAKL0G04642g	L. kluyveri	no	no	0.280363	0.0100012	YEL052W	AFG1
YEL052W	S. cerevisiae	no	no	0.201493	0.0044619	YEL052W	AFG1
KLLA0B03234g	K. lactis	no	no	0.173542	0.0250445	YLR397C	AFG2
SAKL0H02750g	L. kluyveri	no	no	0.134395	0.0121289	YLR397C	AFG2
YLR397C	S. cerevisiae	no	no	0.174806	0.0036171	YLR397C	AFG2
KLLA0E13443g	K. lactis	no	no	0.0981748	0.0185341	YPR021C	AGC1
SAKL0H24442g	L. kluyveri	no	no	0.0932374	0.0131592	YPR021C	AGC1
YPR021C	S. cerevisiae	no	no	0.20688	0.0034068	YPR021C	AGC1
KLLA0F27555g	K. lactis	no	no	0.230969	0.0330594	YIL044C	AGE2
SAKL0F08338g	L. kluyveri	no	no	0.27292	0.0145111	YIL044C	AGE2
YIL044C	S. cerevisiae	no	no	0.371645	0.0047509	YIL044C	AGE2
KLLA0C15873g	K. lactis	no	no	0.219517	0.0212785	YBR132C	AGP2
SAKL0B08734g	L. kluyveri	no	no	0.18047	0.0140163	YBR132C	AGP2
YBR132C	S. cerevisiae	no	no	0.331351	0.0042863	YBR132C	AGP2
KLLA0F27093g	K. lactis	no	no	0.207858	0.0263234	YFL055W	AGP3
SAKL0C13992g	L. kluyveri	no	no	0.142724	0.0197085	YFL055W	AGP3
YFL055W	S. cerevisiae	no	no	0.276856	0.0065076	YFL055W	AGP3
KLLA0F08954g	K. lactis	no	no	0.0870483	0.0256884	YFL030W	AGX1
SAKL0B01298g	L. kluyveri	no	no	0.147662	0.0117365	YFL030W	AGX1
YFL030W	S. cerevisiae	no	no	0.127129	0.0040503	YFL030W	AGX1
KLLA0A04147g	K. lactis	no	no	0.143236	0.025804	YDR214W	AHA1
SAKL0H13002g	L. kluyveri	no	no	0.086942	0.0156325	YDR214W	AHA1
YDR214W	S. cerevisiae	no	no	0.308625	0.003737	YDR214W	AHA1
KLLA0E09395g	K. lactis	no	no	0.263111	0.0232542	YOR023C	AHC1
SAKL0G06754g	L. kluyveri	no	no	0.244707	0.0136096	YOR023C	AHC1
YOR023C	S. cerevisiae	no	no	0.429302	0.0034768	YOR023C	AHC1
KLLA0F20009g	K. lactis	no	no	0.0473211	0.0141477	YLR109W	AHP1
SAKL0H16082g	L. kluyveri	no	no	0.0753944	0.0113364	YLR109W	AHP1
YLR109W	S. cerevisiae	no	no	0.0204855	0.0026325	YLR109W	AHP1
KLLA0E19801g	K. lactis	no	no	0.140479	0.0249293	YER087W	AIM10
SAKL0F11880g	L. kluyveri	no	no	0.19087	0.015576	YER087W	AIM10
YER087W	S. cerevisiae	no	no	0.354115	0.0021907	YER087W	AIM10
KLLA0F23034g	K. lactis	no	no	0.169747	0.0247151	YGL160W	AIM14
SAKL0D07810g	L. kluyveri	no	no	0.198471	0.0167648	YGL160W	AIM14
YGL160W	S. cerevisiae	no	no	0.563512	0.0031199	YGL160W	AIM14
KLLA0D14553g	K. lactis	no	no	0.0796866	0.020513	YHL021C	AIM17
SAKL0F05610g	L. kluyveri	no	no	0.076053	0.0128883	YHL021C	AIM17
YHL021C	S. cerevisiae	no	no	0.262631	0.0023294	YHL021C	AIM17
KLLA0E08603g	K. lactis	no	no	0.0744511	0.0217941	YIL087C	AIM19
SAKL0E07348g	L. kluyveri	no	no	0.0727574	0.013975	YIL087C	AIM19
YIL087C	S. cerevisiae	no	no	0.299792	0.0012032	YIL087C	AIM19
KLLA0A03377g	K. lactis	no	no	0.1402	0.0246886	YAL049C	AIM2
SAKL0D14564g	L. kluyveri	no	no	0.225627	0.0113671	YAL049C	AIM2
YAL049C	S. cerevisiae	no	no	0.309954	0.0040598	YAL049C	AIM2
KLLA0F02233g	K. lactis	no	no	0.311536	0.029101	YJL046W	AIM22
SAKL0D07546g	L. kluyveri	no	no	0.536732	0.0134496	YJL046W	AIM22
YJL046W	S. cerevisiae	no	no	0.382446	0.0030793	YJL046W	AIM22
KLLA0E15379g	K. lactis	no	no	0.237243	0.0230755	YJL131C	AIM23
SAKL0C06578g	L. kluyveri	no	no	0.451686	0.0145914	YJL131C	AIM23
YJL131C	S. cerevisiae	no	no	0.188144	0.0025083	YJL131C	AIM23
KLLA0E06359g	K. lactis	no	no	0.376247	0.0279921	YJR080C	AIM24
SAKL0F13728g	L. kluyveri	no	no	0.285667	0.0136762	YJR080C	AIM24
YJR080C	S. cerevisiae	no	no	0.218912	0.005342	YJR080C	AIM24
KLLA0E10033g	K. lactis	no	no	0.129245	0.0192651	YJR100C	AIM25
SAKL0F14410g	L. kluyveri	no	no	0.181452	0.0133691	YJR100C	AIM25
YJR100C	S. cerevisiae	no	no	0.142294	0.0021795	YJR100C	AIM25
KLLA0F16401g	K. lactis	no	no	0.0969872	0.027587	YKR074W	AIM29
SAKL0G01056g	L. kluyveri	no	no	0.316283	0.0129733	YKR074W	AIM29
YKR074W	S. cerevisiae	no	no	0.260357	0.0041666	YKR074W	AIM29
KLLA0A08140g	K. lactis	no	no	0.229847	0.0327981	YML050W	AIM32
SAKL0D12364g	L. kluyveri	no	no	0.283832	0.0191554	YML050W	AIM32
YML050W	S. cerevisiae	no	no	0.095253	0.0042675	YML050W	AIM32
KLLA0E01431g	K. lactis	no	no	0.0939003	0.0257278	YMR157C	AIM36
SAKL0E05830g	L. kluyveri	no	no	0.276172	0.0133084	YMR157C	AIM36
YMR157C	S. cerevisiae	no	no	0.181269	0.0035079	YMR157C	AIM36
KLLA0B08734g	K. lactis	no	no	0.269437	0.0220803	YOL053W	AIM39
SAKL0D02398g	L. kluyveri	no	no	0.152038	0.0139237	YOL053W	AIM39
YOL053W	S. cerevisiae	no	no	0.526184	0.0059477	YOL053W	AIM39
KLLA0D06853g	K. lactis	no	no	0.172682	0.0200659	YOR215C	AIM41
SAKL0H07546g	L. kluyveri	no	no	0.159317	0.0135594	YOR215C	AIM41
YOR215C	S. cerevisiae	no	no	0.192332	0.0042408	YOR215C	AIM41
KLLA0E14037g	K. lactis	no	no	0.0412111	0.0152707	YPR004C	AIM45
SAKL0B03146g	L. kluyveri	no	no	0.243986	0.0101863	YPR004C	AIM45
YPR004C	S. cerevisiae	no	no	0.144876	0.0032631	YPR004C	AIM45
KLLA0B03982g	K. lactis	no	no	0.200271	0.0241115	YHR199C	AIM46
SAKL0G18568g	L. kluyveri	no	no	0.275684	0.0123089	YHR199C	AIM46
YHR199C	S. cerevisiae	no	no	0.2249	0.002944	YHR199C	AIM46
KLLA0D19470g	K. lactis	no	no	0.289066	0.0299542	YDL237W	AIM6
SAKL0E14058g	L. kluyveri	no	no	0.391013	0.0187882	YDL237W	AIM6
YDL237W	S. cerevisiae	no	no	0.239639	0.003956	YDL237W	AIM6
KLLA0F18062g	K. lactis	no	no	0.0993461	0.0251977	YDR063W	AIM7
SAKL0H19250g	L. kluyveri	no	no	0.142449	0.016092	YDR063W	AIM7
YDR063W	S. cerevisiae	no	no	0.168364	0.0041775	YDR063W	AIM7
KLLA0C07579g	K. lactis	no	no	0.174793	0.0206358	YER080W	AIM9
SAKL0F09416g	L. kluyveri	no	no	0.136022	0.0124818	YER080W	AIM9
YER080W	S. cerevisiae	no	no	0.316186	0.0047642	YER080W	AIM9
KLLA0F13750g	K. lactis	no	no	0.1384	0.0230816	YMR092C	AIP1
SAKL0E03058g	L. kluyveri	no	no	0.14624	0.0190873	YMR092C	AIP1
YMR092C	S. cerevisiae	no	no	0.28741	0.0033325	YMR092C	AIP1
KLLA0E16721g	K. lactis	no	no	0.156932	0.0254665	YDR264C	AKR1
SAKL0G07326g	L. kluyveri	no	no	0.311899	0.0230639	YDR264C	AKR1
YDR264C	S. cerevisiae	no	no	0.164328	0.0027286	YDR264C	AKR1
KLLA0F02431g	K. lactis	no	no	0.0776128	0.0205795	YOR335C	ALA1
SAKL0B10494g	L. kluyveri	no	no	0.0537932	0.0091805	YOR335C	ALA1
YOR335C	S. cerevisiae	no	no	0.115392	0.0026016	YOR335C	ALA1
KLLA0E15093g	K. lactis	no	no	0.0339923	0.0135823	YJL122W	ALB1
SAKL0C06908g	L. kluyveri	no	no	0.140585	0.0096136	YJL122W	ALB1
YJL122W	S. cerevisiae	no	no	0.638358	0.0030569	YJL122W	ALB1
KLLA0D09999g	K. lactis	no	no	0.111421	0.0210246	YMR170C	ALD2
SAKL0E06358g	L. kluyveri	no	no	0.132483	0.0108239	YMR170C	ALD2
YMR170C	S. cerevisiae	no	no	0.150547	0.0067243	YMR170C	ALD2
KLLA0F00440g	K. lactis	no	no	0.043513	0.0218554	YOR374W	ALD4
SAKL0D14806g	L. kluyveri	no	no	0.0343817	0.0113925	YOR374W	ALD4
YOR374W	S. cerevisiae	no	no	0.117891	0.0029318	YOR374W	ALD4
KLLA0C07777g	K. lactis	no	no	0.0508174	0.0163994	YER073W	ALD5
SAKL0F09108g	L. kluyveri	no	no	0.0158728	0.00932	YER073W	ALD5
YER073W	S. cerevisiae	no	no	0.0811538	0.0032286	YER073W	ALD5
KLLA0E23057g	K. lactis	no	no	0.0445356	0.0130482	YPL061W	ALD6
SAKL0H10252g	L. kluyveri	no	no	0.0574726	0.0069247	YPL061W	ALD6
YPL061W	S. cerevisiae	no	no	0.149688	0.0021594	YPL061W	ALD6
KLLA0F20163g	K. lactis	no	no	0.0590872	0.0193774	YOR175C	ALE1
SAKL0A08404g	L. kluyveri	no	no	0.102483	0.0098416	YOR175C	ALE1
YOR175C	S. cerevisiae	no	no	0.142215	0.0026383	YOR175C	ALE1
KLLA0B09405g	K. lactis	no	no	0.215355	0.0245303	YBR110W	ALG1
SAKL0B07832g	L. kluyveri	no	no	0.149649	0.0113722	YBR110W	ALG1
YBR110W	S. cerevisiae	no	no	0.211229	0.0029301	YBR110W	ALG1
KLLA0F03817g	K. lactis	no	no	0.148508	0.0248124	YNL048W	ALG11
SAKL0E08184g	L. kluyveri	no	no	0.117208	0.0128048	YNL048W	ALG11
YNL048W	S. cerevisiae	no	no	0.301357	0.0028883	YNL048W	ALG11
KLLA0C08591g	K. lactis	no	no	0.113072	0.0210879	YNR030W	ALG12
SAKL0A01320g	L. kluyveri	no	no	0.174151	0.0139959	YNR030W	ALG12
YNR030W	S. cerevisiae	no	no	0.259343	0.0060716	YNR030W	ALG12
KLLA0A04774g	K. lactis	no	no	0.285545	0.040931	YGL047W	ALG13
SAKL0H23650g	L. kluyveri	no	no	0.363741	0.0147652	YGL047W	ALG13
YGL047W	S. cerevisiae	no	no	0.19187	0.0026825	YGL047W	ALG13
KLLA0F18865g	K. lactis	no	no	0.194653	0.0336554	YBR070C	ALG14
SAKL0D02838g	L. kluyveri	no	no	0.247703	0.0187399	YBR070C	ALG14
YBR070C	S. cerevisiae	no	no	0.199379	0.0051171	YBR070C	ALG14
KLLA0B02420g	K. lactis	no	no	0.203632	0.0278176	YGL065C	ALG2
SAKL0A04334g	L. kluyveri	no	no	0.236835	0.0121349	YGL065C	ALG2
YGL065C	S. cerevisiae	no	no	0.310284	0.003857	YGL065C	ALG2
KLLA0E20747g	K. lactis	no	no	0.336726	0.0328529	YBL082C	ALG3
SAKL0F12826g	L. kluyveri	no	no	0.144285	0.013008	YBL082C	ALG3
YBL082C	S. cerevisiae	no	no	0.217965	0.0028394	YBL082C	ALG3
KLLA0C16071g	K. lactis	no	no	0.158863	0.0230932	YPL227C	ALG5
SAKL0A03542g	L. kluyveri	no	no	0.170296	0.0118613	YPL227C	ALG5
YPL227C	S. cerevisiae	no	no	0.166511	0.0054275	YPL227C	ALG5
KLLA0D01221g	K. lactis	no	no	0.149919	0.024768	YOR002W	ALG6
SAKL0E01364g	L. kluyveri	no	no	0.103893	0.0084148	YOR002W	ALG6
YOR002W	S. cerevisiae	no	no	0.225845	0.0022677	YOR002W	ALG6
KLLA0F06776g	K. lactis	no	no	0.10971	0.023851	YBR243C	ALG7
SAKL0A05984g	L. kluyveri	no	no	0.172454	0.0125015	YBR243C	ALG7
YBR243C	S. cerevisiae	no	no	0.104927	0.002831	YBR243C	ALG7
KLLA0F16621g	K. lactis	no	no	0.0878391	0.0188753	YOR067C	ALG8
SAKL0G00836g	L. kluyveri	no	no	0.136637	0.012614	YOR067C	ALG8
YOR067C	S. cerevisiae	no	no	0.249063	0.0024987	YOR067C	ALG8
KLLA0D19404g	K. lactis	no	no	0.216808	0.0287059	YNL219C	ALG9
SAKL0E13970g	L. kluyveri	no	no	0.222608	0.0132147	YNL219C	ALG9
YNL219C	S. cerevisiae	no	no	0.344074	0.0028217	YNL219C	ALG9
KLLA0C16896g	K. lactis	no	no	0.06388	0.0178103	YML086C	ALO1
SAKL0D00748g	L. kluyveri	no	no	0.0702987	0.008565	YML086C	ALO1
YML086C	S. cerevisiae	no	no	0.173429	0.002476	YML086C	ALO1
KLLA0E07261g	K. lactis	no	no	0.121968	0.0207432	YOL130W	ALR1
SAKL0C12936g	L. kluyveri	no	no	0.0841403	0.0104002	YOL130W	ALR1
YOL130W	S. cerevisiae	no	no	0.130414	0.0076249	YOL130W	ALR1
KLLA0F19162g	K. lactis	no	no	0.0588186	0.0214816	YLR089C	ALT1
SAKL0H17006g	L. kluyveri	no	no	0.0604093	0.0118119	YLR089C	ALT1
YLR089C	S. cerevisiae	no	no	0.101336	0.0022944	YLR089C	ALT1
KLLA0D06171g	K. lactis	no	no	0.105475	0.0306825	YML035C	AMD1
SAKL0G06138g	L. kluyveri	no	no	0.0917055	0.0122224	YML035C	AMD1
YML035C	S. cerevisiae	no	no	0.0954498	0.0027524	YML035C	AMD1
KLLA0A00781g	K. lactis	no	no	0.0780138	0.0133932	YGL242C	ANK1
SAKL0F00858g	L. kluyveri	no	no	0.186634	0.0050629	YGL242C	ANK1
YGL242C	S. cerevisiae	no	no	0.394614	0.0034183	YGL242C	ANK1
KLLA0E22155g	K. lactis	no	no	0.0995064	0.0150334	YEL036C	ANP1
SAKL0D11792g	L. kluyveri	no	no	0.0453206	0.0103616	YEL036C	ANP1
YEL036C	S. cerevisiae	no	no	0.170743	0.0027253	YEL036C	ANP1
KLLA0E07701g	K. lactis	no	no	0.293776	0.0251756	YKL047W	ANR2
SAKL0D13596g	L. kluyveri	no	no	0.167883	0.0127578	YKL047W	ANR2
YKL047W	S. cerevisiae	no	no	0.486987	0.0043753	YKL047W	ANR2
KLLA0B11319g	K. lactis	no	no	0.249747	0.0174636	YPR128C	ANT1
SAKL0F03674g	L. kluyveri	no	no	0.175089	0.0156097	YPR128C	ANT1
YPR128C	S. cerevisiae	no	no	0.255152	0.0026499	YPR128C	ANT1
KLLA0D14509g	K. lactis	no	no	0.114575	0.019825	YMR010W	ANY1
SAKL0F05566g	L. kluyveri	no	no	0.206985	0.0112209	YMR010W	ANY1
YMR010W	S. cerevisiae	no	no	0.215642	0.0028584	YMR010W	ANY1
KLLA0C00847g	K. lactis	no	no	0.158938	0.0222214	YDR530C	APA2
SAKL0C00792g	L. kluyveri	no	no	0.114501	0.0173032	YDR530C	APA2
YDR530C	S. cerevisiae	no	no	0.266637	0.0064728	YDR530C	APA2
KLLA0D08118g	K. lactis	no	no	0.265298	0.0243764	YNL172W	APC1
SAKL0E12650g	L. kluyveri	no	no	0.217853	0.0144233	YNL172W	APC1
YNL172W	S. cerevisiae	no	no	0.308157	0.0037479	YNL172W	APC1
KLLA0E17711g	K. lactis	no	no	0.33233	0.0240339	YDL008W	APC11
SAKL0C10516g	L. kluyveri	no	no	0.0478889	0.0108557	YDL008W	APC11
YDL008W	S. cerevisiae	no	no	0.120108	0.0029544	YDL008W	APC11
KLLA0F02772g	K. lactis	no	no	0.166245	0.0297696	YBR151W	APD1
SAKL0C09966g	L. kluyveri	no	no	0.161669	0.0127586	YBR151W	APD1
YBR151W	S. cerevisiae	no	no	0.0918068	0.0024964	YBR151W	APD1
KLLA0F13574g	K. lactis	no	no	0.122409	0.0241185	YKL103C	APE1
SAKL0E02882g	L. kluyveri	no	no	0.109394	0.0107124	YKL103C	APE1
YKL103C	S. cerevisiae	no	no	0.305197	0.0035799	YKL103C	APE1
KLLA0D06424g	K. lactis	no	no	0.0496909	0.0204986	YBR286W	APE3
SAKL0D06248g	L. kluyveri	no	no	0.031274	0.0130881	YBR286W	APE3
YBR286W	S. cerevisiae	no	no	0.200507	0.0023549	YBR286W	APE3
KLLA0E21297g	K. lactis	no	no	0.0804147	0.0234933	YHR113W	APE4
SAKL0G02244g	L. kluyveri	no	no	0.025436	0.0102079	YHR113W	APE4
YHR113W	S. cerevisiae	no	no	0.069244	0.0040293	YHR113W	APE4
KLLA0E07899g	K. lactis	no	no	0.133156	0.0241587	YNL077W	APJ1
SAKL0E09306g	L. kluyveri	no	no	0.174155	0.0125117	YNL077W	APJ1
YNL077W	S. cerevisiae	no	no	0.304217	0.002674	YNL077W	APJ1
KLLA0E09527g	K. lactis	no	no	0.0812634	0.0252564	YJR005W	APL1
SAKL0G12122g	L. kluyveri	no	no	0.255978	0.0117288	YJR005W	APL1
YJR005W	S. cerevisiae	no	no	0.433256	0.0026453	YJR005W	APL1
KLLA0E12255g	K. lactis	no	no	0.111358	0.0188496	YKL135C	APL2
SAKL0E04004g	L. kluyveri	no	no	0.122825	0.0142436	YKL135C	APL2
YKL135C	S. cerevisiae	no	no	0.332088	0.0021593	YKL135C	APL2
KLLA0B12243g	K. lactis	no	no	0.125084	0.0257925	YBL037W	APL3
SAKL0B06952g	L. kluyveri	no	no	0.0988811	0.0122222	YBL037W	APL3
YBL037W	S. cerevisiae	no	no	0.318811	0.0029831	YBL037W	APL3
KLLA0E06579g	K. lactis	no	no	0.241336	0.0236824	YPR029C	APL4
SAKL0F13508g	L. kluyveri	no	no	0.186326	0.0118929	YPR029C	APL4
YPR029C	S. cerevisiae	no	no	0.375559	0.0029761	YPR029C	APL4
KLLA0E19405g	K. lactis	no	no	0.153139	0.0242506	YPL195W	APL5
SAKL0A04884g	L. kluyveri	no	no	0.148075	0.0139784	YPL195W	APL5
YPL195W	S. cerevisiae	no	no	0.262826	0.0023116	YPL195W	APL5
KLLA0A09559g	K. lactis	no	no	0.277387	0.0250924	YGR261C	APL6
SAKL0H01540g	L. kluyveri	no	no	0.326215	0.0138842	YGR261C	APL6
YGR261C	S. cerevisiae	no	no	0.332493	0.0035915	YGR261C	APL6
KLLA0D14311g	K. lactis	no	no	0.0284166	0.0167685	YPL259C	APM1
SAKL0F05346g	L. kluyveri	no	no	0.0485582	0.0075094	YPL259C	APM1
YPL259C	S. cerevisiae	no	no	0.0937342	0.0043354	YPL259C	APM1
KLLA0E18789g	K. lactis	no	no	0.216629	0.0249153	YBR288C	APM3
SAKL0A09218g	L. kluyveri	no	no	0.269566	0.0113955	YBR288C	APM3
YBR288C	S. cerevisiae	no	no	0.31143	0.003359	YBR288C	APM3
KLLA0C03894g	K. lactis	no	no	0.189778	0.0232974	YOL062C	APM4
SAKL0C07414g	L. kluyveri	no	no	0.067781	0.0083199	YOL062C	APM4
YOL062C	S. cerevisiae	no	no	0.234974	0.0039842	YOL062C	APM4
KLLA0C14256g	K. lactis	no	no	0.139024	0.0073326	YKL114C	APN1
SAKL0E03322g	L. kluyveri	no	no	0.193979	0.0149764	YKL114C	APN1
YKL114C	S. cerevisiae	no	no	0.524289	0.0018975	YKL114C	APN1
KLLA0E10473g	K. lactis	no	no	0.195658	0.0217093	YBL019W	APN2
SAKL0H19602g	L. kluyveri	no	no	0.258934	0.0176833	YBL019W	APN2
YBL019W	S. cerevisiae	no	no	0.478395	0.0038807	YBL019W	APN2
KLLA0C13651g	K. lactis	no	no	0.257758	0.0236187	YNL094W	APP1
SAKL0E09988g	L. kluyveri	no	no	0.214259	0.0158429	YNL094W	APP1
YNL094W	S. cerevisiae	no	no	0.112548	0.0025677	YNL094W	APP1
KLLA0F22814g	K. lactis	no	no	0.0208767	0.0162706	YLR170C	APS1
SAKL0D08074g	L. kluyveri	no	no	0.0404671	0.0114975	YLR170C	APS1
YLR170C	S. cerevisiae	no	no	0.113821	0.0034745	YLR170C	APS1
KLLA0B06545g	K. lactis	no	no	0.026875	0.0179988	YJR058C	APS2
SAKL0D12584g	L. kluyveri	no	no	0.193161	0.0076703	YJR058C	APS2
YJR058C	S. cerevisiae	no	no	0.17416	0.0028898	YJR058C	APS2
KLLA0B01309g	K. lactis	no	no	0.065563	0.0268467	YML022W	APT1
SAKL0G05588g	L. kluyveri	no	no	0.0571868	0.0096106	YML022W	APT1
YML022W	S. cerevisiae	no	no	0.354777	0.0016061	YML022W	APT1
KLLA0F02728g	K. lactis	no	no	0.0855528	0.0224531	YBR149W	ARA1
SAKL0C09922g	L. kluyveri	no	no	0.15465	0.0158648	YBR149W	ARA1
YBR149W	S. cerevisiae	no	no	0.338635	0.0028661	YBR149W	ARA1
KLLA0F26851g	K. lactis	no	no	0.246015	0.0274613	YMR041C	ARA2
SAKL0B11462g	L. kluyveri	no	no	0.160945	0.0133183	YMR041C	ARA2
YMR041C	S. cerevisiae	no	no	0.224521	0.0033501	YMR041C	ARA2
KLLA0A01452g	K. lactis	no	no	0.0316659	0.0123759	YER036C	ARB1
SAKL0F01606g	L. kluyveri	no	no	0.00915035	0.0065117	YER036C	ARB1
YER036C	S. cerevisiae	no	no	0.0277686	0.0020974	YER036C	ARB1
KLLA0F10395g	K. lactis	no	no	0.166352	0.0203689	YGL105W	ARC1
SAKL0A06094g	L. kluyveri	no	no	0.232829	0.0108688	YGL105W	ARC1
YGL105W	S. cerevisiae	no	no	0.254549	0.0031092	YGL105W	ARC1
KLLA0C07975g	K. lactis	no	no	0.0371644	0.0117939	YIL062C	ARC15
SAKL0F08910g	L. kluyveri	no	no	0.212661	0.0086981	YIL062C	ARC15
YIL062C	S. cerevisiae	no	no	0.228641	0.0029294	YIL062C	ARC15
KLLA0B07821g	K. lactis	no	no	0.0485416	0.0287417	YLR370C	ARC18
SAKL0H03982g	L. kluyveri	no	no	0.319446	0.0110499	YLR370C	ARC18
YLR370C	S. cerevisiae	no	no	0.0643353	0.0024886	YLR370C	ARC18
KLLA0E18217g	K. lactis	no	no	0.0183321	0.0175914	YKL013C	ARC19
SAKL0G19382g	L. kluyveri	no	no	0.0497466	0.0085005	YKL013C	ARC19
YKL013C	S. cerevisiae	no	no	0.0308293	0.0016323	YKL013C	ARC19
KLLA0F07029g	K. lactis	no	no	0.0606667	0.0243878	YNR035C	ARC35
SAKL0A01012g	L. kluyveri	no	no	0.0953019	0.0114749	YNR035C	ARC35
YNR035C	S. cerevisiae	no	no	0.0653452	0.0026247	YNR035C	ARC35
KLLA0F10615g	K. lactis	no	no	0.0545016	0.020301	YBR234C	ARC40
SAKL0A06314g	L. kluyveri	no	no	0.0840931	0.0141023	YBR234C	ARC40
YBR234C	S. cerevisiae	no	no	0.276061	0.0024798	YBR234C	ARC40
KLLA0E03367g	K. lactis	no	no	0.209874	0.0208978	YHR013C	ARD1
SAKL0G06644g	L. kluyveri	no	no	0.0866639	0.0122575	YHR013C	ARD1
YHR013C	S. cerevisiae	no	no	0.318557	0.0013007	YHR013C	ARD1
KLLA0C09152g	K. lactis	no	no	0.124609	0.0198285	YNR019W	ARE2
SAKL0A01914g	L. kluyveri	no	no	0.17739	0.0135727	YNR019W	ARE2
YNR019W	S. cerevisiae	no	no	0.300238	0.0030451	YNR019W	ARE2
KLLA0C13563g	K. lactis	no	no	0.0368275	0.0194541	YOR094W	ARF3
SAKL0E10054g	L. kluyveri	no	no	0.0368613	0.0095597	YOR094W	ARF3
YOR094W	S. cerevisiae	no	no	0.0747437	0.0008969	YOR094W	ARF3
KLLA0C04037g	K. lactis	no	no	0.0550881	0.0131552	YOL058W	ARG1
SAKL0C07546g	L. kluyveri	no	no	0.0529007	0.0069263	YOL058W	ARG1
YOL058W	S. cerevisiae	no	no	0.0508831	0.0018325	YOL058W	ARG1
KLLA0D06523g	K. lactis	no	no	0.214462	0.027305	YJL071W	ARG2
SAKL0D06336g	L. kluyveri	no	no	0.262232	0.013287	YJL071W	ARG2
YJL071W	S. cerevisiae	no	no	0.271154	0.0045153	YJL071W	ARG2
KLLA0F14366g	K. lactis	no	no	0.107046	0.0168577	YJL088W	ARG3
SAKL0D05698g	L. kluyveri	no	no	0.109174	0.0087695	YJL088W	ARG3
YJL088W	S. cerevisiae	no	no	0.240932	0.0020447	YJL088W	ARG3
KLLA0A08404g	K. lactis	no	no	0.0534198	0.0171799	YHR018C	ARG4
SAKL0D09746g	L. kluyveri	no	no	0.0494219	0.0096471	YHR018C	ARG4
YHR018C	S. cerevisiae	no	no	0.0530249	0.0031202	YHR018C	ARG4
KLLA0C07997g	K. lactis	no	no	0.133339	0.0219151	YER069W	ARG56
SAKL0F08888g	L. kluyveri	no	no	0.0471567	0.0108571	YER069W	ARG56
YER069W	S. cerevisiae	no	no	0.170998	0.0023025	YER069W	ARG56
KLLA0F26268g	K. lactis	no	no	0.164364	0.0190679	YMR062C	ARG7
SAKL0G18788g	L. kluyveri	no	no	0.0974982	0.0109072	YMR062C	ARG7
YMR062C	S. cerevisiae	no	no	0.0989176	0.0034489	YMR062C	ARG7
KLLA0E21077g	K. lactis	no	no	0.153824	0.0201407	YOL140W	ARG8
SAKL0C13442g	L. kluyveri	no	no	0.0944909	0.011578	YOL140W	ARG8
YOL140W	S. cerevisiae	no	no	0.275483	0.0048389	YOL140W	ARG8
KLLA0D10197g	K. lactis	no	no	0.136158	0.0226123	YML099C	ARG81
SAKL0D00264g	L. kluyveri	no	no	0.233823	0.0179452	YML099C	ARG81
YML099C	S. cerevisiae	no	no	0.518314	0.0045031	YML099C	ARG81
KLLA0D17402g	K. lactis	no	no	0.206522	0.0280512	YDR173C	ARG82
SAKL0H14410g	L. kluyveri	no	no	0.563302	0.0185033	YDR173C	ARG82
YDR173C	S. cerevisiae	no	no	0.301037	0.0025724	YDR173C	ARG82
KLLA0E02531g	K. lactis	no	no	0.170975	0.0302701	YDR376W	ARH1
SAKL0G02860g	L. kluyveri	no	no	0.201223	0.0127182	YDR376W	ARH1
YDR376W	S. cerevisiae	no	no	0.411482	0.0038432	YDR376W	ARH1
KLLA0D11000g	K. lactis	no	no	0.180058	0.039355	YGL157W	ARI1
SAKL0B00176g	L. kluyveri	no	no	0.156062	0.0261045	YGL157W	ARI1
YGL157W	S. cerevisiae	no	no	0.411705	0.0038969	YGL157W	ARI1
KLLA0E24773g	K. lactis	no	no	0.115428	0.0195344	YBR164C	ARL1
SAKL0H08624g	L. kluyveri	no	no	0.0112697	0.0114207	YBR164C	ARL1
YBR164C	S. cerevisiae	no	no	0.0335559	0.0021142	YBR164C	ARL1
KLLA0E12805g	K. lactis	no	no	0.154774	0.0197389	YPL051W	ARL3
SAKL0H11066g	L. kluyveri	no	no	0.0548064	0.0131429	YPL051W	ARL3
YPL051W	S. cerevisiae	no	no	0.121181	0.0016258	YPL051W	ARL3
KLLA0A10439g	K. lactis	no	no	0.0566106	0.0200059	YHL040C	ARN1
SAKL0G03300g	L. kluyveri	no	no	0.076113	0.0136206	YHL040C	ARN1
YHL040C	S. cerevisiae	no	no	0.189925	0.0039744	YHL040C	ARN1
KLLA0C00220g	K. lactis	no	no	0.0910114	0.0228966	YHL047C	ARN2
SAKL0E00132g	L. kluyveri	no	no	0.134078	0.0245011	YHL047C	ARN2
YHL047C	S. cerevisiae	no	no	0.121937	0.005159	YHL047C	ARN2
KLLA0F19712g	K. lactis	no	no	0.109869	0.0211869	YDR127W	ARO1
SAKL0H16412g	L. kluyveri	no	no	0.0962409	0.010503	YDR127W	ARO1
YDR127W	S. cerevisiae	no	no	0.255981	0.0026193	YDR127W	ARO1
KLLA0E02707g	K. lactis	no	no	0.261338	0.0244057	YDR380W	ARO10
SAKL0G03036g	L. kluyveri	no	no	0.386054	0.0140872	YDR380W	ARO10
YDR380W	S. cerevisiae	no	no	0.119389	0.0019021	YDR380W	ARO10
KLLA0E09065g	K. lactis	no	no	0.0267916	0.0156288	YGL148W	ARO2
SAKL0E06842g	L. kluyveri	no	no	0.0439024	0.0069143	YGL148W	ARO2
YGL148W	S. cerevisiae	no	no	0.0261317	0.0033577	YGL148W	ARO2
KLLA0F18744g	K. lactis	no	no	0.0540434	0.0186773	YDR035W	ARO3
SAKL0D03366g	L. kluyveri	no	no	0.0569322	0.0115277	YDR035W	ARO3
YDR035W	S. cerevisiae	no	no	0.0588629	0.008106	YDR035W	ARO3
KLLA0F06556g	K. lactis	no	no	0.0377923	0.0175087	YBR249C	ARO4
SAKL0A05720g	L. kluyveri	no	no	0.0753189	0.0109118	YBR249C	ARO4
YBR249C	S. cerevisiae	no	no	0.0869817	0.0023969	YBR249C	ARO4
KLLA0B08481g	K. lactis	no	no	0.107256	0.0221248	YPR060C	ARO7
SAKL0B07546g	L. kluyveri	no	no	0.191744	0.0156235	YPR060C	ARO7
YPR060C	S. cerevisiae	no	no	0.0506584	0.0036937	YPR060C	ARO7
KLLA0F10021g	K. lactis	no	no	0.0894937	0.0180072	YGL202W	ARO8
SAKL0F02156g	L. kluyveri	no	no	0.134164	0.0102728	YGL202W	ARO8
YGL202W	S. cerevisiae	no	no	0.15833	0.0028946	YGL202W	ARO8
KLLA0A01804g	K. lactis	no	no	0.171422	0.0237932	YDR421W	ARO80
SAKL0G04884g	L. kluyveri	no	no	0.170695	0.0143869	YDR421W	ARO80
YDR421W	S. cerevisiae	no	no	0.448561	0.0041729	YDR421W	ARO80
KLLA0D11110g	K. lactis	no	no	0.118811	0.0195582	YHR137W	ARO9
SAKL0E12188g	L. kluyveri	no	no	0.132587	0.0165456	YHR137W	ARO9
YHR137W	S. cerevisiae	no	no	0.305214	0.0037818	YHR137W	ARO9
KLLA0E22925g	K. lactis	no	no	0.0938395	0.0201305	YHR129C	ARP1
SAKL0E11814g	L. kluyveri	no	no	0.0906408	0.0118073	YHR129C	ARP1
YHR129C	S. cerevisiae	no	no	0.129237	0.0029475	YHR129C	ARP1
KLLA0B13904g	K. lactis	no	no	0.00892979	0.0142945	YJR065C	ARP3
SAKL0D12804g	L. kluyveri	no	no	0.00421507	0.0078169	YJR065C	ARP3
YJR065C	S. cerevisiae	no	no	0.0503132	0.0028676	YJR065C	ARP3
KLLA0D02288g	K. lactis	no	no	0.150158	0.0206082	YJL081C	ARP4
SAKL0D05874g	L. kluyveri	no	no	0.172813	0.0139464	YJL081C	ARP4
YJL081C	S. cerevisiae	no	no	0.0902646	0.0028632	YJL081C	ARP4
KLLA0F03421g	K. lactis	no	no	0.139928	0.0229367	YNL059C	ARP5
SAKL0E08602g	L. kluyveri	no	no	0.072864	0.0114815	YNL059C	ARP5
YNL059C	S. cerevisiae	no	no	0.253241	0.0021771	YNL059C	ARP5
KLLA0F19063g	K. lactis	no	no	0.0887825	0.0251758	YLR085C	ARP6
SAKL0H17138g	L. kluyveri	no	no	0.0491276	0.01231	YLR085C	ARP6
YLR085C	S. cerevisiae	no	no	0.1513	0.003878	YLR085C	ARP6
KLLA0E06315g	K. lactis	no	no	0.185917	0.0244701	YPR034W	ARP7
SAKL0F13772g	L. kluyveri	no	no	0.2059	0.0120392	YPR034W	ARP7
YPR034W	S. cerevisiae	no	no	0.212296	0.002142	YPR034W	ARP7
KLLA0E03213g	K. lactis	no	no	0.116684	0.0205568	YOR141C	ARP8
SAKL0G03608g	L. kluyveri	no	no	0.126553	0.0136468	YOR141C	ARP8
YOR141C	S. cerevisiae	no	no	0.149243	0.0035271	YOR141C	ARP8
KLLA0E00221g	K. lactis	no	no	0.0865173	0.0070165	YPR201W	ARR3
SAKL0C11000g	L. kluyveri	no	no	0.220611	0.0189925	YPR201W	ARR3
YPR201W	S. cerevisiae	no	no	0.216415	0.0027132	YPR201W	ARR3
KLLA0B07887g	K. lactis	no	no	0.218367	0.0258286	YGR068C	ART5
SAKL0H04048g	L. kluyveri	no	no	0.189944	0.0116392	YGR068C	ART5
YGR068C	S. cerevisiae	no	no	0.350678	0.0041247	YGR068C	ART5
KLLA0D18601g	K. lactis	no	no	0.201636	0.0286491	YLR242C	ARV1
SAKL0H13640g	L. kluyveri	no	no	0.234554	0.0144178	YLR242C	ARV1
YLR242C	S. cerevisiae	no	no	0.0974435	0.0034631	YLR242C	ARV1
KLLA0F11979g	K. lactis	no	no	0.0937861	0.017212	YDR101C	ARX1
SAKL0H17446g	L. kluyveri	no	no	0.0961143	0.0109912	YDR101C	ARX1
YDR101C	S. cerevisiae	no	no	0.245698	0.0024249	YDR101C	ARX1
KLLA0D09086g	K. lactis	no	no	0.226748	0.0337867	YPR085C	ASA1
SAKL0B08580g	L. kluyveri	no	no	0.406637	0.0216829	YPR085C	ASA1
YPR085C	S. cerevisiae	no	no	0.206576	0.0035758	YPR085C	ASA1
KLLA0F16324g	K. lactis	no	no	0.281649	0.0282563	YOR058C	ASE1
SAKL0G01100g	L. kluyveri	no	no	0.202683	0.0136108	YOR058C	ASE1
YOR058C	S. cerevisiae	no	no	0.333072	0.0030387	YOR058C	ASE1
KLLA0E14895g	K. lactis	no	no	0.181139	0.0207684	YJL115W	ASF1
SAKL0C07238g	L. kluyveri	no	no	0.502857	0.0142065	YJL115W	ASF1
YJL115W	S. cerevisiae	no	no	0.143076	0.0026943	YJL115W	ASF1
KLLA0F17677g	K. lactis	no	no	0.24307	0.0275544	YMR119W	ASI1
SAKL0E04312g	L. kluyveri	no	no	0.209631	0.0151416	YMR119W	ASI1
YMR119W	S. cerevisiae	no	no	0.371027	0.0036737	YMR119W	ASI1
KLLA0F07227g	K. lactis	no	no	0.182624	0.0244619	YDL088C	ASM4
SAKL0E05566g	L. kluyveri	no	no	0.129404	0.0142406	YDL088C	ASM4
YDL088C	S. cerevisiae	no	no	0.376426	0.0022491	YDL088C	ASM4
KLLA0D12980g	K. lactis	no	no	0.0600988	0.0205054	YDR321W	ASP1
SAKL0G08734g	L. kluyveri	no	no	0.153516	0.0112804	YDR321W	ASP1
YDR321W	S. cerevisiae	no	no	0.125765	0.0019295	YDR321W	ASP1
KLLA0E20417g	K. lactis	no	no	0.138415	0.0223767	YBL069W	AST1
SAKL0F12496g	L. kluyveri	no	no	0.143388	0.0099811	YBL069W	AST1
YBL069W	S. cerevisiae	no	no	0.0758926	0.0015607	YBL069W	AST1
KLLA0A04862g	K. lactis	no	no	0.300374	0.0296328	YGL017W	ATE1
SAKL0H21758g	L. kluyveri	no	no	0.111124	0.0126656	YGL017W	ATE1
YGL017W	S. cerevisiae	no	no	0.410745	0.0036761	YGL017W	ATE1
KLLA0F15202g	K. lactis	no	no	0.19817	0.0292219	YGR177C	ATF2
SAKL0G13288g	L. kluyveri	no	no	0.256722	0.0177932	YGR177C	ATF2
YGR177C	S. cerevisiae	no	no	0.442582	0.0046211	YGR177C	ATF2
KLLA0C17160g	K. lactis	no	yes	0.18377	0.0183998	YGL180W	ATG1
SAKL0H24750g	L. kluyveri	no	yes	0.215167	0.0119818	YGL180W	ATG1
YGL180W	S. cerevisiae	no	yes	0.193077	0.0030076	YGL180W	ATG1
KLLA0B12133g	K. lactis	no	no	0.213072	0.0266377	YPR049C	ATG11
SAKL0B07062g	L. kluyveri	no	no	0.278191	0.0126894	YPR049C	ATG11
YPR049C	S. cerevisiae	no	no	0.393246	0.0028816	YPR049C	ATG11
KLLA0C05720g	K. lactis	no	no	0.122653	0.0299307	YBR217W	ATG12
SAKL0A07172g	L. kluyveri	no	no	0.180477	0.0128853	YBR217W	ATG12
YBR217W	S. cerevisiae	no	no	0.205232	0.0016771	YBR217W	ATG12
KLLA0C08679g	K. lactis	no	no	0.190458	0.0227198	YCR068W	ATG15
SAKL0A01408g	L. kluyveri	no	no	0.158418	0.0125895	YCR068W	ATG15
YCR068W	S. cerevisiae	no	no	0.28162	0.0035925	YCR068W	ATG15
KLLA0D02750g	K. lactis	no	no	0.407838	0.0234513	YLR423C	ATG17
SAKL0G16720g	L. kluyveri	no	no	0.182016	0.0136791	YLR423C	ATG17
YLR423C	S. cerevisiae	no	no	0.477869	0.0023307	YLR423C	ATG17
KLLA0D04664g	K. lactis	no	no	0.0743296	0.0225585	YFR021W	ATG18
SAKL0D09504g	L. kluyveri	no	no	0.116035	0.0097343	YFR021W	ATG18
YFR021W	S. cerevisiae	no	no	0.145195	0.0033754	YFR021W	ATG18
KLLA0D19899g	K. lactis	no	yes	0.251332	0.0269735	YNL242W	ATG2
SAKL0G00418g	L. kluyveri	no	yes	0.300286	0.0145772	YNL242W	ATG2
YNL242W	S. cerevisiae	no	yes	0.280954	0.0037156	YNL242W	ATG2
KLLA0E09175g	K. lactis	no	no	0.163279	0.022979	YDL113C	ATG20
SAKL0E06710g	L. kluyveri	no	no	0.160841	0.013072	YDL113C	ATG20
YDL113C	S. cerevisiae	no	no	0.425511	0.0033858	YDL113C	ATG20
KLLA0E24333g	K. lactis	no	no	0.121544	0.0240574	YPL100W	ATG21
SAKL0H09130g	L. kluyveri	no	no	0.0239349	0.0074092	YPL100W	ATG21
YPL100W	S. cerevisiae	no	no	0.235636	0.0024672	YPL100W	ATG21
KLLA0C01188g	K. lactis	no	no	0.0851741	0.0189925	YCL038C	ATG22
SAKL0C01210g	L. kluyveri	no	no	0.093829	0.0147164	YCL038C	ATG22
YCL038C	S. cerevisiae	no	no	0.107579	0.0020765	YCL038C	ATG22
KLLA0C02035g	K. lactis	no	no	0.118822	0.02429	YLR189C	ATG26
SAKL0C02288g	L. kluyveri	no	no	0.154622	0.0151367	YLR189C	ATG26
YLR189C	S. cerevisiae	no	no	0.18969	0.0032753	YLR189C	ATG26
KLLA0A06303g	K. lactis	no	no	0.240594	0.0244131	YJL178C	ATG27
SAKL0C04818g	L. kluyveri	no	no	0.275885	0.0174469	YJL178C	ATG27
YJL178C	S. cerevisiae	no	no	0.196678	0.0050457	YJL178C	ATG27
KLLA0F06402g	K. lactis	no	no	0.190959	0.0239353	YNR007C	ATG3
SAKL0A02420g	L. kluyveri	no	no	0.123045	0.0116522	YNR007C	ATG3
YNR007C	S. cerevisiae	no	no	0.205972	0.0020069	YNR007C	ATG3
KLLA0D19536g	K. lactis	no	yes	0.128696	0.0277805	YNL223W	ATG4
SAKL0E14124g	L. kluyveri	no	yes	0.222926	0.0104031	YNL223W	ATG4
YNL223W	S. cerevisiae	no	yes	0.506349	0.0025931	YNL223W	ATG4
KLLA0E17821g	K. lactis	no	no	0.16238	0.0253738	YBR139W	ATG42
SAKL0H20262g	L. kluyveri	no	no	0.101717	0.0139359	YBR139W	ATG42
YBR139W	S. cerevisiae	no	no	0.155875	0.0055408	YBR139W	ATG42
KLLA0F11363g	K. lactis	no	no	0.300653	0.0313623	YPL149W	ATG5
SAKL0H06798g	L. kluyveri	no	no	0.206368	0.0109497	YPL149W	ATG5
YPL149W	S. cerevisiae	no	no	0.285571	0.0037601	YPL149W	ATG5
KLLA0A05137g	K. lactis	no	no	0.19297	0.0276119	YHR171W	ATG7
SAKL0H02112g	L. kluyveri	no	no	0.292472	0.0112682	YHR171W	ATG7
YHR171W	S. cerevisiae	no	no	0.375876	0.0028443	YHR171W	ATG7
KLLA0C16357g	K. lactis	no	yes	0.220188	0.0228484	YDL149W	ATG9
SAKL0F10780g	L. kluyveri	no	yes	0.146072	0.0121475	YDL149W	ATG9
YDL149W	S. cerevisiae	no	yes	0.32114	0.0044665	YDL149W	ATG9
KLLA0E06645g	K. lactis	no	no	0.125332	0.0230942	YPR026W	ATH1
SAKL0F13442g	L. kluyveri	no	no	0.255319	0.0148208	YPR026W	ATH1
YPR026W	S. cerevisiae	no	no	0.185592	0.0038139	YPR026W	ATH1
KLLA0A10131g	K. lactis	no	no	0.111066	0.0229641	YMR301C	ATM1
SAKL0H00968g	L. kluyveri	no	no	0.106271	0.0119356	YMR301C	ATM1
YMR301C	S. cerevisiae	no	no	0.138264	0.0029454	YMR301C	ATM1
KLLA0E02905g	K. lactis	no	no	0.0941911	0.0197964	YDR384C	ATO3
SAKL0G03278g	L. kluyveri	no	no	0.0470519	0.0091673	YDR384C	ATO3
YDR384C	S. cerevisiae	no	no	0.0431959	0.0022294	YDR384C	ATO3
KLLA0E06667g	K. lactis	no	no	0.0101913	0.0072399	YBL099W	ATP1
SAKL0F13420g	L. kluyveri	no	no	0.0157013	0.0048027	YBL099W	ATP1
YBL099W	S. cerevisiae	no	no	0.0620655	0.0015443	YBL099W	ATP1
KLLA0E04973g	K. lactis	no	no	0.20309	0.0229725	YLR393W	ATP10
SAKL0H02970g	L. kluyveri	no	no	0.162393	0.0127755	YLR393W	ATP10
YLR393W	S. cerevisiae	no	no	0.337458	0.0016455	YLR393W	ATP10
KLLA0E07195g	K. lactis	no	no	0.105105	0.02579	YNL315C	ATP11
SAKL0C13134g	L. kluyveri	no	no	0.200768	0.010347	YNL315C	ATP11
YNL315C	S. cerevisiae	no	no	0.293848	0.0044997	YNL315C	ATP11
KLLA0A06259g	K. lactis	no	no	0.0712497	0.0189677	YJL180C	ATP12
SAKL0C04774g	L. kluyveri	no	no	0.0687415	0.0126598	YJL180C	ATP12
YJL180C	S. cerevisiae	no	no	0.101796	0.0045176	YJL180C	ATP12
KLLA0A04543g	K. lactis	no	no	0.108115	0.0064593	YLR295C	ATP14
SAKL0A07700g	L. kluyveri	no	no	0.13495	0.0081682	YLR295C	ATP14
YLR295C	S. cerevisiae	no	no	0.281228	0.0026616	YLR295C	ATP14
KLLA0F14773g	K. lactis	no	no	0.0751853	0.0144756	YDL004W	ATP16
SAKL0C11374g	L. kluyveri	no	no	0.0746582	0.0061562	YDL004W	ATP16
YDL004W	S. cerevisiae	no	no	0.11673	0.0037821	YDL004W	ATP16
KLLA0D10703g	K. lactis	no	no	0.0117418	0.0058681	YJR121W	ATP2
SAKL0F15334g	L. kluyveri	no	no	0.0151662	0.0049825	YJR121W	ATP2
YJR121W	S. cerevisiae	no	no	0.120666	0.0023085	YJR121W	ATP2
KLLA0C17446g	K. lactis	no	no	0.0580346	0.0157341	YPR020W	ATP20
SAKL0H20240g	L. kluyveri	no	no	0.142357	0.0123089	YPR020W	ATP20
YPR020W	S. cerevisiae	no	no	0.14329	0.0032706	YPR020W	ATP20
KLLA0C09130g	K. lactis	no	no	0.0634903	0.0197492	YNR020C	ATP23
SAKL0A01892g	L. kluyveri	no	no	0.0669791	0.0105177	YNR020C	ATP23
YNR020C	S. cerevisiae	no	no	0.350186	0.0061727	YNR020C	ATP23
KLLA0B06886g	K. lactis	no	no	0.0669139	0.0157735	YBR039W	ATP3
SAKL0D04158g	L. kluyveri	no	no	0.0834671	0.0071062	YBR039W	ATP3
YBR039W	S. cerevisiae	no	no	0.0732793	0.0035033	YBR039W	ATP3
KLLA0E23563g	K. lactis	no	no	0.0460101	0.0156941	YPL078C	ATP4
SAKL0H09878g	L. kluyveri	no	no	0.0971309	0.0193047	YPL078C	ATP4
YPL078C	S. cerevisiae	no	no	0.201319	0.0032417	YPL078C	ATP4
KLLA0C10384g	K. lactis	no	no	0.0539856	0.0147249	YDR298C	ATP5
SAKL0G09944g	L. kluyveri	no	no	0.039038	0.0103264	YDR298C	ATP5
YDR298C	S. cerevisiae	no	no	0.0766056	0.0042901	YDR298C	ATP5
KLLA0C02673g	K. lactis	no	no	0.0578593	0.0189574	YNL259C	ATX1
SAKL0C03080g	L. kluyveri	no	no	0.19873	0.0066495	YNL259C	ATX1
YNL259C	S. cerevisiae	no	no	0.213623	0.0055227	YNL259C	ATX1
KLLA0B13387g	K. lactis	no	no	0.0439514	0.0154935	YKL004W	AUR1
SAKL0A08778g	L. kluyveri	no	no	0.1141	0.0067481	YKL004W	AUR1
YKL004W	S. cerevisiae	no	no	0.198785	0.0013195	YKL004W	AUR1
KLLA0F11550g	K. lactis	no	no	0.0934834	0.0200479	YLR114C	AVL9
SAKL0H15950g	L. kluyveri	no	no	0.181029	0.0118707	YLR114C	AVL9
YLR114C	S. cerevisiae	no	no	0.46836	0.0054439	YLR114C	AVL9
KLLA0D09779g	K. lactis	no	no	0.0753791	0.0242485	YJR001W	AVT1
SAKL0G12452g	L. kluyveri	no	no	0.11013	0.0093858	YJR001W	AVT1
YJR001W	S. cerevisiae	no	no	0.203804	0.0012799	YJR001W	AVT1
KLLA0C02277g	K. lactis	no	no	0.11313	0.0171108	YEL064C	AVT2
SAKL0C02574g	L. kluyveri	no	no	0.0776649	0.011942	YEL064C	AVT2
YEL064C	S. cerevisiae	no	no	0.199541	0.0032782	YEL064C	AVT2
KLLA0E13795g	K. lactis	no	no	0.0925909	0.0201401	YKL146W	AVT3
SAKL0G11462g	L. kluyveri	no	no	0.110917	0.0141036	YKL146W	AVT3
YKL146W	S. cerevisiae	no	no	0.119483	0.0037343	YKL146W	AVT3
KLLA0C13277g	K. lactis	no	no	0.0955572	0.0196024	YNL101W	AVT4
SAKL0E10362g	L. kluyveri	no	no	0.0758885	0.010194	YNL101W	AVT4
YNL101W	S. cerevisiae	no	no	0.116968	0.0036695	YNL101W	AVT4
KLLA0E06931g	K. lactis	no	no	0.141161	0.0287085	YER119C	AVT6
SAKL0F13134g	L. kluyveri	no	no	0.20616	0.0153588	YER119C	AVT6
YER119C	S. cerevisiae	no	no	0.357902	0.0025621	YER119C	AVT6
KLLA0E08559g	K. lactis	no	no	0.0889928	0.0199841	YIL088C	AVT7
SAKL0E07392g	L. kluyveri	no	no	0.135023	0.0139695	YIL088C	AVT7
YIL088C	S. cerevisiae	no	no	0.207168	0.0030887	YIL088C	AVT7
KLLA0D15631g	K. lactis	no	no	0.312872	0.0312727	YPR122W	AXL1
SAKL0F06886g	L. kluyveri	no	no	0.257759	0.0149755	YPR122W	AXL1
YPR122W	S. cerevisiae	no	no	0.397095	0.0021894	YPR122W	AXL1
KLLA0C11407g	K. lactis	no	no	0.138412	0.0293196	YIL140W	AXL2
SAKL0E09570g	L. kluyveri	no	no	0.310129	0.012066	YIL140W	AXL2
YIL140W	S. cerevisiae	no	no	0.568533	0.0038139	YIL140W	AXL2
KLLA0F04455g	K. lactis	no	no	0.0839906	0.0198747	YIL124W	AYR1
SAKL0E08844g	L. kluyveri	no	no	0.147341	0.0123001	YIL124W	AYR1
YIL124W	S. cerevisiae	no	no	0.277424	0.0030262	YIL124W	AYR1
KLLA0A10307g	K. lactis	no	no	0.0351115	0.0123809	YHR208W	BAT1
SAKL0B12496g	L. kluyveri	no	no	0.0472415	0.013068	YHR208W	BAT1
YHR208W	S. cerevisiae	no	no	0.0238606	0.0018356	YHR208W	BAT1
KLLA0C10681g	K. lactis	no	no	0.369084	0.0207124	YHR040W	BCD1
SAKL0G10252g	L. kluyveri	no	no	0.235932	0.0116392	YHR040W	BCD1
YHR040W	S. cerevisiae	no	no	0.235224	0.0034045	YHR040W	BCD1
KLLA0E21429g	K. lactis	no	no	0.0469685	0.0196467	YDR361C	BCP1
SAKL0G02112g	L. kluyveri	no	no	0.139403	0.0084354	YDR361C	BCP1
YDR361C	S. cerevisiae	no	no	0.0760515	0.00251	YDR361C	BCP1
KLLA0E02487g	K. lactis	no	no	0.0289724	0.0189635	YDR375C	BCS1
SAKL0G02816g	L. kluyveri	no	no	0.0860351	0.0123781	YDR375C	BCS1
YDR375C	S. cerevisiae	no	no	0.183984	0.0024088	YDR375C	BCS1
KLLA0E04181g	K. lactis	no	no	0.105092	0.0244705	YIL033C	BCY1
SAKL0F07788g	L. kluyveri	no	no	0.116995	0.0075815	YIL033C	BCY1
YIL033C	S. cerevisiae	no	no	0.0994452	0.0022778	YIL033C	BCY1
KLLA0B03113g	K. lactis	no	yes	0.133746	0.0159533	YLR399C	BDF1
SAKL0G15686g	L. kluyveri	no	yes	0.0604241	0.0101233	YLR399C	BDF1
YLR399C	S. cerevisiae	no	yes	0.309333	0.0040482	YLR399C	BDF1
KLLA0F00506g	K. lactis	no	no	0.0608491	0.0219576	YAL060W	BDH1
SAKL0D14872g	L. kluyveri	no	no	0.0345509	0.0112778	YAL060W	BDH1
YAL060W	S. cerevisiae	no	no	0.179169	0.0055777	YAL060W	BDH1
KLLA0F00528g	K. lactis	no	no	0.0974411	0.0222884	YAL061W	BDH2
SAKL0D14894g	L. kluyveri	no	no	0.0821281	0.0092067	YAL061W	BDH2
YAL061W	S. cerevisiae	no	no	0.256285	0.0068116	YAL061W	BDH2
KLLA0E08471g	K. lactis	no	no	0.0992992	0.0223769	YNL039W	BDP1
SAKL0E07788g	L. kluyveri	no	no	0.0768601	0.0144931	YNL039W	BDP1
YNL039W	S. cerevisiae	no	no	0.225777	0.0030076	YNL039W	BDP1
KLLA0E00903g	K. lactis	no	no	0.227514	0.0254758	YER155C	BEM2
SAKL0H18546g	L. kluyveri	no	no	0.150922	0.0123296	YER155C	BEM2
YER155C	S. cerevisiae	no	no	0.310005	0.0040054	YER155C	BEM2
KLLA0F00814g	K. lactis	no	no	0.150694	0.0248765	YPL115C	BEM3
SAKL0H08404g	L. kluyveri	no	no	0.243927	0.011256	YPL115C	BEM3
YPL115C	S. cerevisiae	no	no	0.338263	0.0042137	YPL115C	BEM3
KLLA0C10098g	K. lactis	no	no	0.216715	0.0253402	YPL161C	BEM4
SAKL0H06270g	L. kluyveri	no	no	0.401358	0.0163368	YPL161C	BEM4
YPL161C	S. cerevisiae	no	no	0.331011	0.0032123	YPL161C	BEM4
KLLA0B02739g	K. lactis	no	no	0.452337	0.0295567	YLR412W	BER1
SAKL0G16082g	L. kluyveri	no	no	0.209407	0.0125273	YLR412W	BER1
YLR412W	S. cerevisiae	no	no	0.301303	0.0054809	YLR412W	BER1
KLLA0E04797g	K. lactis	no	no	0.113702	0.0221193	YPR176C	BET2
SAKL0F15950g	L. kluyveri	no	no	0.0850085	0.0157914	YPR176C	BET2
YPR176C	S. cerevisiae	no	no	0.265104	0.0043863	YPR176C	BET2
KLLA0F16126g	K. lactis	no	no	0.0713018	0.0304018	YKR068C	BET3
SAKL0G01298g	L. kluyveri	no	no	0.112928	0.0116222	YKR068C	BET3
YKR068C	S. cerevisiae	no	no	0.0505025	0.0017237	YKR068C	BET3
KLLA0F00902g	K. lactis	no	yes	0.135847	0.0273759	YOR198C	BFR1
SAKL0H08294g	L. kluyveri	no	yes	0.232447	0.009125	YOR198C	BFR1
YOR198C	S. cerevisiae	no	yes	0.172006	0.0014338	YOR198C	BFR1
KLLA0C10362g	K. lactis	no	no	0.162861	0.0277064	YDR299W	BFR2
SAKL0G09922g	L. kluyveri	no	no	0.17589	0.0144516	YDR299W	BFR2
YDR299W	S. cerevisiae	no	no	0.20767	0.0025241	YDR299W	BFR2
KLLA0F03036g	K. lactis	no	no	0.0989539	0.0157635	YGR282C	BGL2
SAKL0H00770g	L. kluyveri	no	no	0.0448192	0.0052234	YGR282C	BGL2
YGR282C	S. cerevisiae	no	no	0.0737994	0.0024866	YGR282C	BGL2
KLLA0C01474g	K. lactis	no	no	0.366665	0.0294926	YCL029C	BIK1
SAKL0C01496g	L. kluyveri	no	no	0.372755	0.0247313	YCL029C	BIK1
YCL029C	S. cerevisiae	no	no	0.198119	0.0031361	YCL029C	BIK1
KLLA0A05863g	K. lactis	no	no	0.0310806	0.0177425	YGR286C	BIO2
SAKL0C06182g	L. kluyveri	no	no	0.0241874	0.0079805	YGR286C	BIO2
YGR286C	S. cerevisiae	no	no	0.265193	0.0015384	YGR286C	BIO2
KLLA0B00429g	K. lactis	no	no	0.220767	0.0288761	YNR058W	BIO3
SAKL0H11528g	L. kluyveri	no	no	0.188074	0.0112308	YNR058W	BIO3
YNR058W	S. cerevisiae	no	no	0.290244	0.0049999	YNR058W	BIO3
KLLA0B00407g	K. lactis	no	no	0.210645	0.0357438	YNR057C	BIO4
SAKL0H11506g	L. kluyveri	no	no	0.13777	0.0105669	YNR057C	BIO4
YNR057C	S. cerevisiae	no	no	0.322812	0.0014061	YNR057C	BIO4
KLLA0B00385g	K. lactis	no	no	0.160115	0.0351359	YNR056C	BIO5
SAKL0H11484g	L. kluyveri	no	no	0.18855	0.0123787	YNR056C	BIO5
YNR056C	S. cerevisiae	no	no	0.332135	0.0051576	YNR056C	BIO5
KLLA0E12057g	K. lactis	no	no	0.115827	0.0237754	YFL007W	BLM10
SAKL0B02310g	L. kluyveri	no	no	0.158676	0.0105931	YFL007W	BLM10
YFL007W	S. cerevisiae	no	no	0.29436	0.0029893	YFL007W	BLM10
KLLA0B02871g	K. lactis	no	no	0.282285	0.0181408	YLR408C	BLS1
SAKL0G15950g	L. kluyveri	no	no	0.320241	0.0093164	YLR408C	BLS1
YLR408C	S. cerevisiae	no	no	0.381526	0.0058891	YLR408C	BLS1
KLLA0B02068g	K. lactis	no	no	0.103483	0.0240809	YPL217C	BMS1
SAKL0A03982g	L. kluyveri	no	no	0.0549254	0.0110441	YPL217C	BMS1
YPL217C	S. cerevisiae	no	no	0.177964	0.0033964	YPL217C	BMS1
KLLA0E08515g	K. lactis	no	no	0.12869	0.0225452	YIL096C	BMT5
SAKL0E07832g	L. kluyveri	no	no	0.207437	0.0149751	YIL096C	BMT5
YIL096C	S. cerevisiae	no	no	0.151481	0.0033795	YIL096C	BMT5
KLLA0D05203g	K. lactis	no	no	0.148442	0.0257	YLR063W	BMT6
SAKL0B01122g	L. kluyveri	no	no	0.1634	0.0099611	YLR063W	BMT6
YLR063W	S. cerevisiae	no	no	0.24911	0.0027724	YLR063W	BMT6
KLLA0F01617g	K. lactis	no	no	0.0931632	0.0221673	YJL060W	BNA3
SAKL0D06886g	L. kluyveri	no	no	0.107409	0.0120465	YJL060W	BNA3
YJL060W	S. cerevisiae	no	no	0.115346	0.003813	YJL060W	BNA3
KLLA0D19723g	K. lactis	no	no	0.333305	0.0298017	YNL233W	BNI4
SAKL0E14344g	L. kluyveri	no	no	0.279461	0.015874	YNL233W	BNI4
YNL233W	S. cerevisiae	no	no	0.517061	0.0055126	YNL233W	BNI4
KLLA0A03575g	K. lactis	no	no	0.237507	0.0226965	YAL044W-A	BOL1
SAKL0D14388g	L. kluyveri	no	no	0.143627	0.0120894	YAL044W-A	BOL1
YAL044W-A	S. cerevisiae	no	no	0.185792	0.0041075	YAL044W-A	BOL1
KLLA0A01551g	K. lactis	no	no	0.198098	0.0156228	YGL220W	BOL2
SAKL0F01694g	L. kluyveri	no	no	0.305409	0.0067123	YGL220W	BOL2
YGL220W	S. cerevisiae	no	no	0.449457	0.0034367	YGL220W	BOL2
KLLA0A03553g	K. lactis	no	no	0.0627393	0.0164656	YAL046C	BOL3
SAKL0D14410g	L. kluyveri	no	no	0.341716	0.0065813	YAL046C	BOL3
YAL046C	S. cerevisiae	no	no	0.0945597	0.0053762	YAL046C	BOL3
KLLA0C02123g	K. lactis	no	no	0.200877	0.0257283	YNL275W	BOR1
SAKL0C02376g	L. kluyveri	no	no	0.261765	0.0158635	YNL275W	BOR1
YNL275W	S. cerevisiae	no	no	0.409094	0.0066656	YNL275W	BOR1
KLLA0F05049g	K. lactis	no	no	0.115593	0.0242014	YDL141W	BPL1
SAKL0F10494g	L. kluyveri	no	no	0.239199	0.0171616	YDL141W	BPL1
YDL141W	S. cerevisiae	no	no	0.180705	0.0039757	YDL141W	BPL1
KLLA0D04059g	K. lactis	no	no	0.138195	0.0200768	YLL015W	BPT1
SAKL0H23958g	L. kluyveri	no	no	0.156711	0.0128197	YLL015W	BPT1
YLL015W	S. cerevisiae	no	no	0.246423	0.0038032	YLL015W	BPT1
KLLA0B02981g	K. lactis	no	no	0.196398	0.0310175	YDL074C	BRE1
SAKL0G15818g	L. kluyveri	no	no	0.170466	0.0111182	YDL074C	BRE1
YDL074C	S. cerevisiae	no	no	0.523798	0.0019854	YDL074C	BRE1
KLLA0C10945g	K. lactis	no	no	0.132624	0.0260935	YLR015W	BRE2
SAKL0G11880g	L. kluyveri	no	no	0.145742	0.012685	YLR015W	BRE2
YLR015W	S. cerevisiae	no	no	0.184088	0.0038986	YLR015W	BRE2
KLLA0D19118g	K. lactis	no	no	0.0990934	0.0229412	YDL231C	BRE4
SAKL0E13684g	L. kluyveri	no	no	0.119191	0.0130234	YDL231C	BRE4
YDL231C	S. cerevisiae	no	no	0.372759	0.002806	YDL231C	BRE4
KLLA0A05434g	K. lactis	no	no	0.0583071	0.0201088	YGR246C	BRF1
SAKL0H02420g	L. kluyveri	no	no	0.16041	0.0129751	YGR246C	BRF1
YGR246C	S. cerevisiae	no	no	0.230174	0.0040158	YGR246C	BRF1
KLLA0C10527g	K. lactis	no	no	0.299227	0.0306774	YHR036W	BRL1
SAKL0G10076g	L. kluyveri	no	no	0.172309	0.0126697	YHR036W	BRL1
YHR036W	S. cerevisiae	no	no	0.425311	0.0034474	YHR036W	BRL1
KLLA0E06733g	K. lactis	no	no	0.282469	0.0264844	YBL097W	BRN1
SAKL0F13354g	L. kluyveri	no	no	0.405776	0.0125099	YBL097W	BRN1
YBL097W	S. cerevisiae	no	no	0.231953	0.0041231	YBL097W	BRN1
KLLA0E23871g	K. lactis	no	no	0.25659	0.0269198	YPL084W	BRO1
SAKL0H09614g	L. kluyveri	no	no	0.220181	0.0146428	YPL084W	BRO1
YPL084W	S. cerevisiae	no	no	0.281614	0.0020768	YPL084W	BRO1
KLLA0C17798g	K. lactis	no	no	0.24863	0.0251554	YER172C	BRR2
SAKL0H17754g	L. kluyveri	no	no	0.208725	0.0132461	YER172C	BRR2
YER172C	S. cerevisiae	no	no	0.29942	0.0026966	YER172C	BRR2
KLLA0E17799g	K. lactis	no	no	0.0890111	0.0202434	YOL077C	BRX1
SAKL0C10428g	L. kluyveri	no	no	0.0134308	0.0076186	YOL077C	BRX1
YOL077C	S. cerevisiae	no	no	0.159594	0.0025743	YOL077C	BRX1
KLLA0E07063g	K. lactis	no	no	0.300046	0.0290927	YOL137W	BSC6
SAKL0C13288g	L. kluyveri	no	no	0.107146	0.0154643	YOL137W	BSC6
YOL137W	S. cerevisiae	no	no	0.201859	0.0031945	YOL137W	BSC6
KLLA0E18745g	K. lactis	no	no	0.103873	0.0174025	YBR290W	BSD2
SAKL0A09262g	L. kluyveri	no	no	0.0883206	0.0089718	YBR290W	BSD2
YBR290W	S. cerevisiae	no	no	0.102314	0.0020502	YBR290W	BSD2
KLLA0F25124g	K. lactis	no	no	0.258521	0.0299458	YFL025C	BST1
SAKL0B01606g	L. kluyveri	no	no	0.286622	0.016217	YFL025C	BST1
YFL025C	S. cerevisiae	no	no	0.344622	0.0039123	YFL025C	BST1
KLLA0E23299g	K. lactis	no	no	0.17522	0.0241167	YPL069C	BTS1
SAKL0H10164g	L. kluyveri	no	no	0.163403	0.0092881	YPL069C	BTS1
YPL069C	S. cerevisiae	no	no	0.191642	0.0021324	YPL069C	BTS1
KLLA0F22605g	K. lactis	no	no	0.192337	0.0245102	YGR188C	BUB1
SAKL0G13882g	L. kluyveri	no	no	0.132162	0.0129153	YGR188C	BUB1
YGR188C	S. cerevisiae	no	no	0.390687	0.0025406	YGR188C	BUB1
KLLA0F26422g	K. lactis	no	no	0.0485737	0.0193941	YMR055C	BUB2
SAKL0B12034g	L. kluyveri	no	no	0.0200652	0.0125353	YMR055C	BUB2
YMR055C	S. cerevisiae	no	no	0.188547	0.0021606	YMR055C	BUB2
KLLA0A07106g	K. lactis	no	no	0.293429	0.0265959	YOR026W	BUB3
SAKL0G07040g	L. kluyveri	no	no	0.235453	0.0139896	YOR026W	BUB3
YOR026W	S. cerevisiae	no	no	0.329631	0.00746	YOR026W	BUB3
KLLA0C04257g	K. lactis	no	no	0.453033	0.0280281	YAR014C	BUD14
SAKL0C07788g	L. kluyveri	no	no	0.395885	0.0164735	YAR014C	BUD14
YAR014C	S. cerevisiae	no	no	0.374617	0.0040217	YAR014C	BUD14
KLLA0E22375g	K. lactis	no	no	0.167653	0.0220398	YEL029C	BUD16
SAKL0D11506g	L. kluyveri	no	no	0.138879	0.0108505	YEL029C	BUD16
YEL029C	S. cerevisiae	no	no	0.212462	0.0029653	YEL029C	BUD16
KLLA0C08701g	K. lactis	no	no	0.11803	0.0262409	YNR027W	BUD17
SAKL0A01430g	L. kluyveri	no	no	0.400208	0.0100465	YNR027W	BUD17
YNR027W	S. cerevisiae	no	no	0.148841	0.0054655	YNR027W	BUD17
KLLA0B06457g	K. lactis	no	no	0.284676	0.022847	YKL092C	BUD2
SAKL0E02530g	L. kluyveri	no	no	0.158626	0.0122833	YKL092C	BUD2
YKL092C	S. cerevisiae	no	no	0.221998	0.0047578	YKL092C	BUD2
KLLA0D05621g	K. lactis	no	no	0.232333	0.0209045	YLR074C	BUD20
SAKL0B00704g	L. kluyveri	no	no	0.127836	0.0066916	YLR074C	BUD20
YLR074C	S. cerevisiae	no	no	0.440045	0.0039076	YLR074C	BUD20
KLLA0A07623g	K. lactis	no	no	0.275985	0.0287415	YOR078W	BUD21
SAKL0E14498g	L. kluyveri	no	no	0.147048	0.0113768	YOR078W	BUD21
YOR078W	S. cerevisiae	no	no	0.378278	0.0033219	YOR078W	BUD21
KLLA0D11220g	K. lactis	no	no	0.29713	0.0258185	YMR014W	BUD22
SAKL0D13376g	L. kluyveri	no	no	0.223842	0.0157022	YMR014W	BUD22
YMR014W	S. cerevisiae	no	no	0.943222	0.00365	YMR014W	BUD22
KLLA0F05962g	K. lactis	no	no	0.0524413	0.0202399	YCR047C	BUD23
SAKL0A01936g	L. kluyveri	no	no	0.0652486	0.0095592	YCR047C	BUD23
YCR047C	S. cerevisiae	no	no	0.0920523	0.0038672	YCR047C	BUD23
KLLA0C08800g	K. lactis	no	no	0.139061	0.0212314	YCR063W	BUD31
SAKL0A01518g	L. kluyveri	no	no	0.151433	0.0117541	YCR063W	BUD31
YCR063W	S. cerevisiae	no	no	0.0384181	0.0016312	YCR063W	BUD31
KLLA0A09625g	K. lactis	no	no	0.0673404	0.0199542	YGR262C	BUD32
SAKL0H01474g	L. kluyveri	no	no	0.199373	0.0127933	YGR262C	BUD32
YGR262C	S. cerevisiae	no	no	0.0898799	0.0014265	YGR262C	BUD32
KLLA0D01793g	K. lactis	no	no	0.218268	0.0226359	YMR275C	BUL1
SAKL0D01606g	L. kluyveri	no	no	0.083453	0.012044	YMR275C	BUL1
YMR275C	S. cerevisiae	no	no	0.271074	0.0044833	YMR275C	BUL1
KLLA0F13134g	K. lactis	no	no	0.237546	0.0219368	YLR226W	BUR2
SAKL0H12870g	L. kluyveri	no	no	0.193717	0.0126824	YLR226W	BUR2
YLR226W	S. cerevisiae	no	no	0.174323	0.0023805	YLR226W	BUR2
KLLA0C11935g	K. lactis	no	no	0.213019	0.022916	YER159C	BUR6
SAKL0H18238g	L. kluyveri	no	no	0.197107	0.0195726	YER159C	BUR6
YER159C	S. cerevisiae	no	no	0.170449	0.0030974	YER159C	BUR6
KLLA0E07503g	K. lactis	no	no	0.0832097	0.0212585	YNL305C	BXI1
SAKL0C12782g	L. kluyveri	no	no	0.323858	0.015088	YNL305C	BXI1
YNL305C	S. cerevisiae	no	no	0.310856	0.0012298	YNL305C	BXI1
KLLA0F23848g	K. lactis	no	no	0.144039	0.0218848	YHR114W	BZZ1
SAKL0E10780g	L. kluyveri	no	no	0.118971	0.0144404	YHR114W	BZZ1
YHR114W	S. cerevisiae	no	no	0.22122	0.0026601	YHR114W	BZZ1
KLLA0C00869g	K. lactis	no	no	0.0707774	0.0178393	YDR531W	CAB1
SAKL0C00814g	L. kluyveri	no	no	0.0410427	0.0167648	YDR531W	CAB1
YDR531W	S. cerevisiae	no	no	0.316409	0.003427	YDR531W	CAB1
KLLA0E08757g	K. lactis	no	no	0.0985175	0.0186807	YIL083C	CAB2
SAKL0E07172g	L. kluyveri	no	no	0.118946	0.0089947	YIL083C	CAB2
YIL083C	S. cerevisiae	no	no	0.0768804	0.0021073	YIL083C	CAB2
KLLA0C14003g	K. lactis	no	no	0.218872	0.0208555	YGR277C	CAB4
SAKL0H00440g	L. kluyveri	no	no	0.282371	0.0119241	YGR277C	CAB4
YGR277C	S. cerevisiae	no	no	0.398765	0.0026525	YGR277C	CAB4
KLLA0D18711g	K. lactis	no	no	0.262668	0.0260092	YDR196C	CAB5
SAKL0H13530g	L. kluyveri	no	no	0.13016	0.0141672	YDR196C	CAB5
YDR196C	S. cerevisiae	no	no	0.227547	0.0053887	YDR196C	CAB5
KLLA0E11177g	K. lactis	no	no	0.149799	0.0298661	YML102W	CAC2
SAKL0D02068g	L. kluyveri	no	no	0.247329	0.017571	YML102W	CAC2
YML102W	S. cerevisiae	no	no	0.50276	0.0037895	YML102W	CAC2
KLLA0F08833g	K. lactis	no	no	0.13714	0.020401	YFL028C	CAF16
SAKL0B01518g	L. kluyveri	no	no	0.0495884	0.0110296	YFL028C	CAF16
YFL028C	S. cerevisiae	no	no	0.101457	0.0042966	YFL028C	CAF16
KLLA0C07282g	K. lactis	no	no	0.0452483	0.0237321	YOR276W	CAF20
SAKL0H05280g	L. kluyveri	no	no	0.0627158	0.0079421	YOR276W	CAF20
YOR276W	S. cerevisiae	no	no	0.0885341	0.0023054	YOR276W	CAF20
KLLA0E13267g	K. lactis	no	no	0.282353	0.0007043	YNL288W	CAF40
SAKL0C12012g	L. kluyveri	no	no	0.032115	0.012531	YNL288W	CAF40
YNL288W	S. cerevisiae	no	no	0.235223	0.0032604	YNL288W	CAF40
KLLA0E04423g	K. lactis	no	no	0.0774954	0.0218439	YER048C	CAJ1
SAKL0F08052g	L. kluyveri	no	no	0.0381934	0.0094316	YER048C	CAJ1
YER048C	S. cerevisiae	no	no	0.15262	0.0019337	YER048C	CAJ1
KLLA0F08877g	K. lactis	no	yes	0.329087	0.0307917	YFL029C	CAK1
SAKL0B01474g	L. kluyveri	no	yes	0.253217	0.0152645	YFL029C	CAK1
YFL029C	S. cerevisiae	no	yes	0.246219	0.0037422	YFL029C	CAK1
KLLA0C02343g	K. lactis	no	no	0.145018	0.0199698	YEL063C	CAN1
SAKL0C02684g	L. kluyveri	no	no	0.0666666	0.0332911	YEL063C	CAN1
YEL063C	S. cerevisiae	no	no	0.288551	0.0032335	YEL063C	CAN1
KLLA0B13453g	K. lactis	no	no	0.310455	0.025	YKL007W	CAP1
SAKL0A08690g	L. kluyveri	no	no	0.157146	0.0130171	YKL007W	CAP1
YKL007W	S. cerevisiae	no	no	0.254293	0.0027591	YKL007W	CAP1
KLLA0E04225g	K. lactis	no	no	0.220297	0.0279774	YIL034C	CAP2
SAKL0F07832g	L. kluyveri	no	no	0.140705	0.01351	YIL034C	CAP2
YIL034C	S. cerevisiae	no	no	0.212243	0.002388	YIL034C	CAP2
KLLA0F00704g	K. lactis	no	yes	0.0539468	0.020473	YPL111W	CAR1
SAKL0H08536g	L. kluyveri	no	yes	0.0843066	0.0124693	YPL111W	CAR1
YPL111W	S. cerevisiae	no	yes	0.128025	0.003118	YPL111W	CAR1
KLLA0B05247g	K. lactis	no	no	0.0351037	0.0132044	YLR438W	CAR2
SAKL0G17182g	L. kluyveri	no	no	0.0408668	0.0087251	YLR438W	CAR2
YLR438W	S. cerevisiae	no	no	0.101314	0.003347	YLR438W	CAR2
KLLA0A02123g	K. lactis	no	no	0.108791	0.0215946	YML042W	CAT2
SAKL0G04422g	L. kluyveri	no	no	0.15453	0.0108497	YML042W	CAT2
YML042W	S. cerevisiae	no	no	0.375991	0.0038556	YML042W	CAT2
KLLA0E02421g	K. lactis	no	no	0.16387	0.0234015	YOR125C	CAT5
SAKL0G02772g	L. kluyveri	no	no	0.247493	0.0086625	YOR125C	CAT5
YOR125C	S. cerevisiae	no	no	0.0554536	0.0029055	YOR125C	CAT5
KLLA0B05687g	K. lactis	no	no	0.0811945	0.0180234	YGR036C	CAX4
SAKL0B04290g	L. kluyveri	no	no	0.107666	0.0160757	YGR036C	CAX4
YGR036C	S. cerevisiae	no	no	0.103857	0.0027656	YGR036C	CAX4
KLLA0B10472g	K. lactis	no	yes	0.0540529	0.0194835	YPL178W	CBC2
SAKL0A05588g	L. kluyveri	no	yes	0.0444089	0.0089582	YPL178W	CBC2
YPL178W	S. cerevisiae	no	yes	0.114057	0.0035712	YPL178W	CBC2
KLLA0D04796g	K. lactis	no	no	0.0694704	0.016803	YLR175W	CBF5
SAKL0D09108g	L. kluyveri	no	no	0.0329636	0.00667	YLR175W	CBF5
YLR175W	S. cerevisiae	no	no	0.116653	0.0023943	YLR175W	CBF5
KLLA0D07810g	K. lactis	no	no	0.0686895	0.0152694	YNL161W	CBK1
SAKL0E12342g	L. kluyveri	no	no	0.0574584	0.010001	YNL161W	CBK1
YNL161W	S. cerevisiae	no	no	0.244471	0.0032308	YNL161W	CBK1
KLLA0B02112g	K. lactis	no	no	0.109945	0.0233037	YPL215W	CBP3
SAKL0A04026g	L. kluyveri	no	no	0.146129	0.0211545	YPL215W	CBP3
YPL215W	S. cerevisiae	no	no	0.066558	0.0018684	YPL215W	CBP3
KLLA0F15246g	K. lactis	no	no	0.114251	0.0223833	YGR174C	CBP4
SAKL0G13244g	L. kluyveri	no	no	0.390388	0.0151371	YGR174C	CBP4
YGR174C	S. cerevisiae	no	no	0.307763	0.0038204	YGR174C	CBP4
KLLA0B08954g	K. lactis	no	no	0.0506189	0.0166432	YBR120C	CBP6
SAKL0B08338g	L. kluyveri	no	no	0.103326	0.0158116	YBR120C	CBP6
YBR120C	S. cerevisiae	no	no	0.225196	0.0042851	YBR120C	CBP6
KLLA0F27621g	K. lactis	no	no	0.0637951	0.019327	YIL043C	CBR1
SAKL0F08272g	L. kluyveri	no	no	0.0993205	0.0138359	YIL043C	CBR1
YIL043C	S. cerevisiae	no	no	0.474952	0.0027456	YIL043C	CBR1
KLLA0D18733g	K. lactis	no	no	0.133131	0.0248231	YDR197W	CBS2
SAKL0H13508g	L. kluyveri	no	no	0.282755	0.009991	YDR197W	CBS2
YDR197W	S. cerevisiae	no	no	0.266502	0.0050675	YDR197W	CBS2
KLLA0C17688g	K. lactis	no	no	0.0742405	0.0206195	YER168C	CCA1
SAKL0H17864g	L. kluyveri	no	no	0.131147	0.0129833	YER168C	CCA1
YER168C	S. cerevisiae	no	no	0.059487	0.0033347	YER168C	CCA1
KLLA0F13288g	K. lactis	no	no	0.0434768	0.0164641	YLR220W	CCC1
SAKL0H12716g	L. kluyveri	no	no	0.106852	0.0083506	YLR220W	CCC1
YLR220W	S. cerevisiae	no	no	0.155764	0.0031715	YLR220W	CCC1
KLLA0F07447g	K. lactis	no	no	0.176541	0.0250156	YDR270W	CCC2
SAKL0G01650g	L. kluyveri	no	no	0.229514	0.0134639	YDR270W	CCC2
YDR270W	S. cerevisiae	no	no	0.346416	0.0036898	YDR270W	CCC2
KLLA0E16083g	K. lactis	no	no	0.188523	0.0326615	YGR217W	CCH1
SAKL0G15114g	L. kluyveri	no	no	0.1976	0.0148525	YGR217W	CCH1
YGR217W	S. cerevisiae	no	no	0.320096	0.0025495	YGR217W	CCH1
KLLA0E06689g	K. lactis	no	no	0.294396	0.0154897	YPR025C	CCL1
SAKL0F13398g	L. kluyveri	no	no	0.286293	0.0132572	YPR025C	CCL1
YPR025C	S. cerevisiae	no	no	0.199523	0.0055327	YPR025C	CCL1
KLLA0E10803g	K. lactis	no	no	0.217066	0.0263932	YGR150C	CCM1
SAKL0H21230g	L. kluyveri	no	no	0.326484	0.0177298	YGR150C	CCM1
YGR150C	S. cerevisiae	no	no	0.258914	0.0034745	YGR150C	CCM1
KLLA0B07557g	K. lactis	no	no	0.178143	0.0244149	YKR066C	CCP1
SAKL0C05786g	L. kluyveri	no	no	0.103603	0.0137221	YKR066C	CCP1
YKR066C	S. cerevisiae	no	no	0.323927	0.0036892	YKR066C	CCP1
KLLA0F15884g	K. lactis	no	no	0.0581522	0.0178399	YAL021C	CCR4
SAKL0B10032g	L. kluyveri	no	no	0.0726311	0.0094653	YAL021C	CCR4
YAL021C	S. cerevisiae	no	no	0.219167	0.0047193	YAL021C	CCR4
KLLA0F26917g	K. lactis	no	no	0.0625149	0.0221337	YMR038C	CCS1
SAKL0B11396g	L. kluyveri	no	no	0.0355074	0.0110319	YMR038C	CCS1
YMR038C	S. cerevisiae	no	no	0.32705	0.0043745	YMR038C	CCS1
KLLA0C11451g	K. lactis	no	no	0.0162974	0.0169471	YIL142W	CCT2
SAKL0E09614g	L. kluyveri	no	no	0.0153289	0.0117116	YIL142W	CCT2
YIL142W	S. cerevisiae	no	no	0.118766	0.0025491	YIL142W	CCT2
KLLA0F22583g	K. lactis	no	no	0.0556347	0.0145025	YJL014W	CCT3
SAKL0G13860g	L. kluyveri	no	no	0.0235796	0.007053	YJL014W	CCT3
YJL014W	S. cerevisiae	no	no	0.0815061	0.0011526	YJL014W	CCT3
KLLA0F05005g	K. lactis	no	no	0.0212956	0.0131063	YDL143W	CCT4
SAKL0F10538g	L. kluyveri	no	no	0.0405638	0.0108971	YDL143W	CCT4
YDL143W	S. cerevisiae	no	no	0.0668125	0.0023665	YDL143W	CCT4
KLLA0B13882g	K. lactis	no	no	0.0078228	0.0159938	YJR064W	CCT5
SAKL0D12782g	L. kluyveri	no	no	0.0208357	0.0109027	YJR064W	CCT5
YJR064W	S. cerevisiae	no	no	0.0573382	0.0029229	YJR064W	CCT5
KLLA0D18458g	K. lactis	no	no	0.024643	0.0173422	YDR188W	CCT6
SAKL0H13772g	L. kluyveri	no	no	0.0148843	0.0088735	YDR188W	CCT6
YDR188W	S. cerevisiae	no	no	0.0403962	0.0031192	YDR188W	CCT6
KLLA0F21340g	K. lactis	no	no	0.0270583	0.014238	YJL111W	CCT7
SAKL0D04884g	L. kluyveri	no	no	0.0331878	0.0108802	YJL111W	CCT7
YJL111W	S. cerevisiae	no	no	0.0301672	0.0016219	YJL111W	CCT7
KLLA0D09350g	K. lactis	no	no	0.045437	0.0167302	YJL008C	CCT8
SAKL0G11594g	L. kluyveri	no	no	0.0383384	0.0088074	YJL008C	CCT8
YJL008C	S. cerevisiae	no	no	0.143162	0.0019652	YJL008C	CCT8
KLLA0D08998g	K. lactis	no	no	0.20519	0.0233168	YBR131W	CCZ1
SAKL0B08668g	L. kluyveri	no	no	0.207345	0.0147324	YBR131W	CCZ1
YBR131W	S. cerevisiae	no	no	0.347822	0.0047061	YBR131W	CCZ1
KLLA0C17226g	K. lactis	no	no	0.108098	0.0209185	YLR308W	CDA2
SAKL0H24156g	L. kluyveri	no	no	0.133227	0.0145678	YLR308W	CDA2
YLR308W	S. cerevisiae	no	no	0.182756	0.0044501	YLR308W	CDA2
KLLA0D18238g	K. lactis	no	no	0.231994	0.0232473	YDR182W	CDC1
SAKL0H13992g	L. kluyveri	no	no	0.203266	0.01351	YDR182W	CDC1
YDR182W	S. cerevisiae	no	no	0.428752	0.0017117	YDR182W	CDC1
KLLA0F12848g	K. lactis	no	no	0.0726793	0.0177511	YCR002C	CDC10
SAKL0D08844g	L. kluyveri	no	no	0.0951844	0.0065145	YCR002C	CDC10
YCR002C	S. cerevisiae	no	no	0.106061	0.004403	YCR002C	CDC10
KLLA0B14344g	K. lactis	no	no	0.116198	0.0191633	YJR076C	CDC11
SAKL0A10318g	L. kluyveri	no	no	0.147288	0.0114531	YJR076C	CDC11
YJR076C	S. cerevisiae	no	no	0.125454	0.0038205	YJR076C	CDC11
KLLA0E21583g	K. lactis	no	no	0.049622	0.0167348	YHR107C	CDC12
SAKL0G01980g	L. kluyveri	no	no	0.0799773	0.0085183	YHR107C	CDC12
YHR107C	S. cerevisiae	no	no	0.0986109	0.0029882	YHR107C	CDC12
KLLA0F04972g	K. lactis	no	no	0.169925	0.0263472	YLR215C	CDC123
SAKL0F10560g	L. kluyveri	no	no	0.16128	0.0148422	YLR215C	CDC123
YLR215C	S. cerevisiae	no	no	0.367781	0.0038819	YLR215C	CDC123
KLLA0B06622g	K. lactis	no	no	0.0396313	0.0160033	YFR028C	CDC14
SAKL0D09988g	L. kluyveri	no	no	0.093626	0.0073367	YFR028C	CDC14
YFR028C	S. cerevisiae	no	no	0.169994	0.0021702	YFR028C	CDC14
KLLA0C04191g	K. lactis	no	no	0.109675	0.0230901	YAR019C	CDC15
SAKL0C07722g	L. kluyveri	no	no	0.139797	0.0157339	YAR019C	CDC15
YAR019C	S. cerevisiae	no	no	0.172929	0.0029205	YAR019C	CDC15
KLLA0E08009g	K. lactis	no	no	0.0726125	0.0216287	YKL022C	CDC16
SAKL0G19712g	L. kluyveri	no	no	0.149293	0.0098736	YKL022C	CDC16
YKL022C	S. cerevisiae	no	no	0.119017	0.0040326	YKL022C	CDC16
KLLA0F23397g	K. lactis	no	no	0.014618	0.0127112	YAL038W	CDC19
SAKL0B10934g	L. kluyveri	no	no	0.142041	0.0052699	YAL038W	CDC19
YAL038W	S. cerevisiae	no	no	0.0526604	0.0013078	YAL038W	CDC19
KLLA0F10791g	K. lactis	no	no	0.0677423	0.0204736	YGL116W	CDC20
SAKL0A06534g	L. kluyveri	no	no	0.105878	0.0114428	YGL116W	CDC20
YGL116W	S. cerevisiae	no	no	0.125048	0.0031911	YGL116W	CDC20
KLLA0A07843g	K. lactis	no	no	0.0996489	0.0206796	YOR074C	CDC21
SAKL0G00638g	L. kluyveri	no	no	0.0486856	0.012306	YOR074C	CDC21
YOR074C	S. cerevisiae	no	no	0.14878	0.0026557	YOR074C	CDC21
KLLA0A05258g	K. lactis	no	no	0.0878827	0.0216734	YHR166C	CDC23
SAKL0H02244g	L. kluyveri	no	no	0.153249	0.0085211	YHR166C	CDC23
YHR166C	S. cerevisiae	no	no	0.161457	0.0018512	YHR166C	CDC23
KLLA0B09790g	K. lactis	no	yes	0.00748078	0.0127684	YBR160W	CDC28
SAKL0H10758g	L. kluyveri	no	yes	0.0124321	0.0074809	YBR160W	CDC28
YBR160W	S. cerevisiae	no	yes	0.046132	0.0012286	YBR160W	CDC28
KLLA0D04114g	K. lactis	no	no	0.115631	0.0185432	YLR314C	CDC3
SAKL0H20086g	L. kluyveri	no	no	0.194443	0.0108997	YLR314C	CDC3
YLR314C	S. cerevisiae	no	no	0.222327	0.0027775	YLR314C	CDC3
KLLA0C09669g	K. lactis	no	no	0.0408797	0.0164306	YOR257W	CDC31
SAKL0H05830g	L. kluyveri	no	no	0.00870335	0.0074348	YOR257W	CDC31
YOR257W	S. cerevisiae	no	no	0.0439855	0.0012471	YOR257W	CDC31
KLLA0D09196g	K. lactis	no	no	0.0614558	0.0152843	YDR054C	CDC34
SAKL0D02530g	L. kluyveri	no	no	0.0849677	0.0056883	YDR054C	CDC34
YDR054C	S. cerevisiae	no	no	0.0939068	0.0026421	YDR054C	CDC34
KLLA0D12408g	K. lactis	no	no	0.0649101	0.0164546	YDL165W	CDC36
SAKL0F11308g	L. kluyveri	no	no	0.0727093	0.0056768	YDL165W	CDC36
YDL165W	S. cerevisiae	no	no	0.0471259	0.0023392	YDL165W	CDC36
KLLA0D17226g	K. lactis	no	no	0.139358	0.0196272	YDR168W	CDC37
SAKL0H14674g	L. kluyveri	no	no	0.195974	0.0129872	YDR168W	CDC37
YDR168W	S. cerevisiae	no	no	0.137287	0.0018664	YDR168W	CDC37
KLLA0D07546g	K. lactis	no	no	0.0606764	0.0183448	YFL009W	CDC4
SAKL0B02244g	L. kluyveri	no	no	0.106561	0.0140353	YFL009W	CDC4
YFL009W	S. cerevisiae	no	no	0.172579	0.0028138	YFL009W	CDC4
KLLA0E21187g	K. lactis	no	no	0.199835	0.0315045	YDR364C	CDC40
SAKL0G02398g	L. kluyveri	no	no	0.210589	0.0176778	YDR364C	CDC40
YDR364C	S. cerevisiae	no	no	0.229283	0.0028052	YDR364C	CDC40
KLLA0E08889g	K. lactis	no	no	0.337907	0.0256796	YGL155W	CDC43
SAKL0E06996g	L. kluyveri	no	no	0.227864	0.0172588	YGL155W	CDC43
YGL155W	S. cerevisiae	no	no	0.161204	0.003742	YGL155W	CDC43
KLLA0F19822g	K. lactis	no	no	0.19334	0.0237878	YLR103C	CDC45
SAKL0H16302g	L. kluyveri	no	no	0.0920287	0.0113482	YLR103C	CDC45
YLR103C	S. cerevisiae	no	no	0.2577	0.0054277	YLR103C	CDC45
KLLA0F05676g	K. lactis	no	no	0.0365185	0.0125683	YDL126C	CDC48
SAKL0F09834g	L. kluyveri	no	no	0.0430672	0.0088047	YDL126C	CDC48
YDL126C	S. cerevisiae	no	no	0.0490542	0.0024516	YDL126C	CDC48
KLLA0C06138g	K. lactis	no	no	0.0213679	0.0156808	YMR001C	CDC5
SAKL0E01584g	L. kluyveri	no	no	0.0457684	0.0083445	YMR001C	CDC5
YMR001C	S. cerevisiae	no	no	0.172067	0.0017109	YMR001C	CDC5
KLLA0F05467g	K. lactis	no	no	0.093887	0.0197305	YDL132W	CDC53
SAKL0F10054g	L. kluyveri	no	no	0.0640011	0.0083589	YDL132W	CDC53
YDL132W	S. cerevisiae	no	no	0.187832	0.0025716	YDL132W	CDC53
KLLA0F09053g	K. lactis	no	no	0.0410644	0.0144183	YGL190C	CDC55
SAKL0H25014g	L. kluyveri	no	no	0.026414	0.0098082	YGL190C	CDC55
YGL190C	S. cerevisiae	no	no	0.247361	0.0038041	YGL190C	CDC55
KLLA0C03586g	K. lactis	no	no	0.162408	0.0233308	YJL194W	CDC6
SAKL0C04378g	L. kluyveri	no	no	0.133725	0.0115651	YJL194W	CDC6
YJL194W	S. cerevisiae	no	no	0.148683	0.0040194	YJL194W	CDC6
KLLA0D06105g	K. lactis	no	no	0.0421661	0.0180755	YPL160W	CDC60
SAKL0H06336g	L. kluyveri	no	no	0.0730353	0.0095249	YPL160W	CDC60
YPL160W	S. cerevisiae	no	no	0.118774	0.0020619	YPL160W	CDC60
KLLA0C04345g	K. lactis	no	no	0.057351	0.0216157	YDL017W	CDC7
SAKL0C07876g	L. kluyveri	no	no	0.0894212	0.0106888	YDL017W	CDC7
YDL017W	S. cerevisiae	no	no	0.1592	0.0021536	YDL017W	CDC7
KLLA0D03036g	K. lactis	no	no	0.213781	0.0215524	YLR418C	CDC73
SAKL0G16412g	L. kluyveri	no	no	0.224797	0.0118587	YLR418C	CDC73
YLR418C	S. cerevisiae	no	no	0.226587	0.0045314	YLR418C	CDC73
KLLA0B06556g	K. lactis	no	no	0.414008	0.0336617	YJR057W	CDC8
SAKL0D12562g	L. kluyveri	no	no	0.144168	0.0081867	YJR057W	CDC8
YJR057W	S. cerevisiae	no	no	0.179984	0.0051066	YJR057W	CDC8
KLLA0D12496g	K. lactis	no	no	0.058176	0.0235145	YDL164C	CDC9
SAKL0F10912g	L. kluyveri	no	no	0.113327	0.0148374	YDL164C	CDC9
YDL164C	S. cerevisiae	no	no	0.161659	0.0029869	YDL164C	CDC9
KLLA0D18414g	K. lactis	no	no	0.171437	0.0288756	YLR245C	CDD1
SAKL0H13816g	L. kluyveri	no	no	0.197972	0.0178028	YLR245C	CDD1
YLR245C	S. cerevisiae	no	no	0.0947242	0.0013295	YLR245C	CDD1
KLLA0A08822g	K. lactis	no	no	0.0615165	0.0186496	YGL003C	CDH1
SAKL0H22396g	L. kluyveri	no	no	0.0578217	0.0083457	YGL003C	CDH1
YGL003C	S. cerevisiae	no	no	0.20956	0.002688	YGL003C	CDH1
KLLA0F24640g	K. lactis	no	no	0.126236	0.0229398	YBR029C	CDS1
SAKL0C08822g	L. kluyveri	no	no	0.0721426	0.0127959	YBR029C	CDS1
YBR029C	S. cerevisiae	no	no	0.0728797	0.0020594	YBR029C	CDS1
KLLA0C07304g	K. lactis	no	no	0.281703	0.029948	YMR213W	CEF1
SAKL0H05302g	L. kluyveri	no	no	0.448857	0.0149927	YMR213W	CEF1
YMR213W	S. cerevisiae	no	no	0.285173	0.0041128	YMR213W	CEF1
KLLA0B02200g	K. lactis	no	no	0.0569308	0.019978	YGL130W	CEG1
SAKL0A04114g	L. kluyveri	no	no	0.0980698	0.0138274	YGL130W	CEG1
YGL130W	S. cerevisiae	no	no	0.158111	0.0017482	YGL130W	CEG1
KLLA0C08239g	K. lactis	no	no	0.138074	0.0199898	YER061C	CEM1
SAKL0F08668g	L. kluyveri	no	no	0.199515	0.0154565	YER061C	CEM1
YER061C	S. cerevisiae	no	no	0.359922	0.0037065	YER061C	CEM1
KLLA0C16049g	K. lactis	no	no	0.1814	0.0311487	YPL228W	CET1
SAKL0A03520g	L. kluyveri	no	no	0.161267	0.0132362	YPL228W	CET1
YPL228W	S. cerevisiae	no	no	0.161048	0.0023259	YPL228W	CET1
KLLA0F23694g	K. lactis	no	no	0.241606	0.0281317	YOR112W	CEX1
SAKL0E10648g	L. kluyveri	no	no	0.150058	0.0141434	YOR112W	CEX1
YOR112W	S. cerevisiae	no	no	0.324871	0.0037729	YOR112W	CEX1
KLLA0D13970g	K. lactis	no	no	0.0810346	0.0190698	YIL003W	CFD1
SAKL0F04972g	L. kluyveri	no	no	0.132809	0.0133071	YIL003W	CFD1
YIL003W	S. cerevisiae	no	no	0.26467	0.0035137	YIL003W	CFD1
KLLA0C10274g	K. lactis	no	no	0.141359	0.0213846	YDR301W	CFT1
SAKL0G09834g	L. kluyveri	no	no	0.111531	0.0119663	YDR301W	CFT1
YDR301W	S. cerevisiae	no	no	0.199576	0.0025937	YDR301W	CFT1
KLLA0E12013g	K. lactis	no	no	0.1175	0.024597	YLR115W	CFT2
SAKL0H15884g	L. kluyveri	no	no	0.0719783	0.0125571	YLR115W	CFT2
YLR115W	S. cerevisiae	no	no	0.20354	0.0044353	YLR115W	CFT2
KLLA0E10781g	K. lactis	no	no	0.0560064	0.0161123	YGL029W	CGR1
SAKL0H21252g	L. kluyveri	no	no	0.309127	0.017603	YGL029W	CGR1
YGL029W	S. cerevisiae	no	no	0.414293	0.0011192	YGL029W	CGR1
KLLA0C00440g	K. lactis	no	no	0.145746	0.0329344	YCL064C	CHA1
SAKL0C00418g	L. kluyveri	no	no	0.201741	0.0179927	YCL064C	CHA1
YCL064C	S. cerevisiae	no	no	0.105614	0.0041007	YCL064C	CHA1
KLLA0F19602g	K. lactis	no	no	0.0479248	0.0208808	YLR098C	CHA4
SAKL0H16544g	L. kluyveri	no	no	0.119236	0.0139289	YLR098C	CHA4
YLR098C	S. cerevisiae	no	no	0.146313	0.002756	YLR098C	CHA4
KLLA0F09911g	K. lactis	no	no	0.043955	0.019929	YGL206C	CHC1
SAKL0F02046g	L. kluyveri	no	no	0.0729615	0.0121603	YGL206C	CHC1
YGL206C	S. cerevisiae	no	no	0.190325	0.0034893	YGL206C	CHC1
KLLA0C17578g	K. lactis	no	no	0.112425	0.0221789	YER164W	CHD1
SAKL0H17974g	L. kluyveri	no	no	0.142229	0.0144342	YER164W	CHD1
YER164W	S. cerevisiae	no	no	0.139921	0.003035	YER164W	CHD1
KLLA0F01276g	K. lactis	no	no	0.0985729	0.0251484	YBR274W	CHK1
SAKL0D06534g	L. kluyveri	no	no	0.179613	0.0096078	YBR274W	CHK1
YBR274W	S. cerevisiae	no	no	0.152911	0.0027153	YBR274W	CHK1
KLLA0F27181g	K. lactis	no	no	0.298282	0.031872	YPL008W	CHL1
SAKL0B02662g	L. kluyveri	no	no	0.220334	0.0164549	YPL008W	CHL1
YPL008W	S. cerevisiae	no	no	0.408453	0.0031117	YPL008W	CHL1
KLLA0D11770g	K. lactis	no	no	0.347067	0.033676	YDR254W	CHL4
SAKL0H11308g	L. kluyveri	no	no	0.345321	0.0146799	YDR254W	CHL4
YDR254W	S. cerevisiae	no	no	0.292989	0.002563	YDR254W	CHL4
KLLA0F09955g	K. lactis	no	no	0.0244717	0.017453	YER026C	CHO1
SAKL0F02090g	L. kluyveri	no	no	0.0465074	0.0115838	YER026C	CHO1
YER026C	S. cerevisiae	no	no	0.197597	0.0056747	YER026C	CHO1
KLLA0F18282g	K. lactis	no	no	0.122972	0.0211756	YGR157W	CHO2
SAKL0H23496g	L. kluyveri	no	no	0.225739	0.013392	YGR157W	CHO2
YGR157W	S. cerevisiae	no	no	0.304328	0.0052193	YGR157W	CHO2
KLLA0F20966g	K. lactis	no	no	0.0723166	0.0210688	YNL192W	CHS1
SAKL0E13222g	L. kluyveri	no	no	0.099441	0.0127989	YNL192W	CHS1
YNL192W	S. cerevisiae	no	no	0.226776	0.0042778	YNL192W	CHS1
KLLA0D03542g	K. lactis	no	no	0.0414779	0.021918	YBR038W	CHS2
SAKL0C11770g	L. kluyveri	no	no	0.0860869	0.0103364	YBR038W	CHS2
YBR038W	S. cerevisiae	no	no	0.064258	0.0034043	YBR038W	CHS2
KLLA0D03498g	K. lactis	no	no	0.0911196	0.0242785	YBR023C	CHS3
SAKL0C11726g	L. kluyveri	no	no	0.0575218	0.0137351	YBR023C	CHS3
YBR023C	S. cerevisiae	no	no	0.167725	0.0033821	YBR023C	CHS3
KLLA0D07854g	K. lactis	no	no	0.0586656	0.0212485	YHR142W	CHS7
SAKL0E12386g	L. kluyveri	no	no	0.031931	0.0078838	YHR142W	CHS7
YHR142W	S. cerevisiae	no	no	0.0639827	0.0031623	YHR142W	CHS7
KLLA0E21781g	K. lactis	no	no	0.120429	0.0248029	YDR267C	CIA1
SAKL0G01760g	L. kluyveri	no	no	0.101428	0.0110323	YDR267C	CIA1
YDR267C	S. cerevisiae	no	no	0.0937631	0.0035121	YDR267C	CIA1
KLLA0F24332g	K. lactis	no	no	0.142363	0.0183822	YHR122W	CIA2
SAKL0E11242g	L. kluyveri	no	no	0.152277	0.0093183	YHR122W	CIA2
YHR122W	S. cerevisiae	no	no	0.238221	0.0033124	YHR122W	CIA2
KLLA0F21846g	K. lactis	no	no	0.308303	0.023521	YHR052W	CIC1
SAKL0G10890g	L. kluyveri	no	no	0.25923	0.0123296	YHR052W	CIC1
YHR052W	S. cerevisiae	no	no	0.323755	0.0040674	YHR052W	CIC1
KLLA0E03037g	K. lactis	no	no	0.137925	0.0231248	YDR387C	CIN10
SAKL0G03432g	L. kluyveri	no	no	0.124631	0.0128636	YDR387C	CIN10
YDR387C	S. cerevisiae	no	no	0.540275	0.0036831	YDR387C	CIN10
KLLA0F17072g	K. lactis	no	no	0.105083	0.033727	YMR138W	CIN4
SAKL0E04906g	L. kluyveri	no	no	0.126677	0.009755	YMR138W	CIN4
YMR138W	S. cerevisiae	no	no	0.507612	0.0032197	YMR138W	CIN4
KLLA0E16391g	K. lactis	no	no	0.0385274	0.0183005	YGR207C	CIR1
SAKL0G14718g	L. kluyveri	no	no	0.155493	0.0144689	YGR207C	CIR1
YGR207C	S. cerevisiae	no	no	0.103581	0.0042315	YGR207C	CIR1
KLLA0C12991g	K. lactis	no	no	0.143842	0.0234751	YOR356W	CIR2
SAKL0D14190g	L. kluyveri	no	no	0.0418716	0.0081549	YOR356W	CIR2
YOR356W	S. cerevisiae	no	no	0.292293	0.0038212	YOR356W	CIR2
KLLA0F12760g	K. lactis	no	no	0.0508633	0.0113298	YNR001C	CIT1
SAKL0D09152g	L. kluyveri	no	no	0.0496458	0.0137666	YNR001C	CIT1
YNR001C	S. cerevisiae	no	no	0.100599	0.0013624	YNR001C	CIT1
KLLA0E14235g	K. lactis	no	no	0.0526762	0.0212422	YPR001W	CIT3
SAKL0B02926g	L. kluyveri	no	no	0.106164	0.0145299	YPR001W	CIT3
YPR001W	S. cerevisiae	no	no	0.401281	0.0023781	YPR001W	CIT3
KLLA0E04247g	K. lactis	no	no	0.0446759	0.0185891	YIL035C	CKA1
SAKL0F07854g	L. kluyveri	no	no	0.0877472	0.0086765	YIL035C	CKA1
YIL035C	S. cerevisiae	no	no	0.0537281	0.0024168	YIL035C	CKA1
KLLA0F16467g	K. lactis	no	no	0.0393305	0.0215363	YOR061W	CKA2
SAKL0G00990g	L. kluyveri	no	no	0.133301	0.0079906	YOR061W	CKA2
YOR061W	S. cerevisiae	no	no	0.0760985	0.0022145	YOR061W	CKA2
KLLA0A04818g	K. lactis	no	no	0.0532962	0.0131167	YGL019W	CKB1
SAKL0H21692g	L. kluyveri	no	no	0.0302904	0.0097644	YGL019W	CKB1
YGL019W	S. cerevisiae	no	no	0.0938811	0.002702	YGL019W	CKB1
KLLA0E21869g	K. lactis	no	no	0.0523	0.0176986	YOR039W	CKB2
SAKL0G01672g	L. kluyveri	no	no	0.0356678	0.0073926	YOR039W	CKB2
YOR039W	S. cerevisiae	no	no	0.114567	0.0018574	YOR039W	CKB2
KLLA0D16500g	K. lactis	no	no	0.0905108	0.018924	YLR133W	CKI1
SAKL0H15444g	L. kluyveri	no	no	0.109485	0.0131707	YLR133W	CKI1
YLR133W	S. cerevisiae	no	no	0.332849	0.0021464	YLR133W	CKI1
KLLA0C15807g	K. lactis	no	no	0.00852897	0.0130266	YBR135W	CKS1
SAKL0B08800g	L. kluyveri	no	no	0.195605	0.0105292	YBR135W	CKS1
YBR135W	S. cerevisiae	no	no	0.080698	0.0036632	YBR135W	CKS1
KLLA0D15543g	K. lactis	no	no	0.133719	0.0158484	YPR119W	CLB2
SAKL0F06666g	L. kluyveri	no	no	0.0614844	0.0063655	YPR119W	CLB2
YPR119W	S. cerevisiae	no	no	0.113036	0.0018012	YPR119W	CLB2
KLLA0C16445g	K. lactis	no	no	0.216207	0.0219485	YLR210W	CLB4
SAKL0F10868g	L. kluyveri	no	no	0.205284	0.0169671	YLR210W	CLB4
YLR210W	S. cerevisiae	no	no	0.190815	0.0026924	YLR210W	CLB4
KLLA0D15565g	K. lactis	no	yes	0.206981	0.0197613	YPR120C	CLB5
SAKL0F06688g	L. kluyveri	no	yes	0.169491	0.0143435	YPR120C	CLB5
YPR120C	S. cerevisiae	no	yes	0.360099	0.0030675	YPR120C	CLB5
KLLA0F14619g	K. lactis	no	no	0.132986	0.0160542	YGR167W	CLC1
SAKL0G13750g	L. kluyveri	no	no	0.260533	0.0071437	YGR167W	CLC1
YGR167W	S. cerevisiae	no	no	0.421718	0.0032573	YGR167W	CLC1
KLLA0B12914g	K. lactis	no	no	0.150606	0.0255592	YGR110W	CLD1
SAKL0B06116g	L. kluyveri	no	no	0.173125	0.0187165	YGR110W	CLD1
YGR110W	S. cerevisiae	no	no	0.293961	0.0034518	YGR110W	CLD1
KLLA0F17996g	K. lactis	no	no	0.259921	0.0257298	YLR117C	CLF1
SAKL0H15840g	L. kluyveri	no	no	0.348562	0.0177645	YLR117C	CLF1
YLR117C	S. cerevisiae	no	no	0.293711	0.0046997	YLR117C	CLF1
KLLA0C09988g	K. lactis	no	no	0.160863	0.0229205	YOR250C	CLP1
SAKL0H06160g	L. kluyveri	no	no	0.0649537	0.0104986	YOR250C	CLP1
YOR250C	S. cerevisiae	no	no	0.239046	0.0024682	YOR250C	CLP1
KLLA0F25322g	K. lactis	no	no	0.174448	0.0252619	YMR012W	CLU1			s
SAKL0D13222g	L. kluyveri	no	no	0.10924	0.0109668	YMR012W	CLU1
YMR012W	S. cerevisiae	no	no	0.453212	0.0020288	YMR012W	CLU1
KLLA0E12233g	K. lactis	no	no	0.134814	0.0157313	YKL137W	CMC1
SAKL0E04026g	L. kluyveri	no	no	0.131521	0.0133812	YKL137W	CMC1
YKL137W	S. cerevisiae	no	no	0.285942	0.0056411	YKL137W	CMC1
KLLA0B09427g	K. lactis	no	no	0.0134635	0.0147503	YBR109C	CMD1
SAKL0B07810g	L. kluyveri	no	no	0.0381868	0.0092712	YBR109C	CMD1
YBR109C	S. cerevisiae	no	no	0.0434665	0.0016494	YBR109C	CMD1
KLLA0F23155g	K. lactis	no	no	0.084328	0.0219626	YOL016C	CMK2
SAKL0D07656g	L. kluyveri	no	no	0.0566679	0.0136308	YOL016C	CMK2
YOL016C	S. cerevisiae	no	no	0.164694	0.0029793	YOL016C	CMK2
KLLA0B05489g	K. lactis	no	no	0.0589044	0.0205699	YML057W	CMP2
SAKL0G17094g	L. kluyveri	no	no	0.114881	0.007965	YML057W	CMP2
YML057W	S. cerevisiae	no	no	0.23097	0.0031561	YML057W	CMP2
KLLA0C16533g	K. lactis	no	no	0.112319	0.0224014	YDL156W	CMR1
SAKL0F11154g	L. kluyveri	no	no	0.148738	0.0134773	YDL156W	CMR1
YDL156W	S. cerevisiae	no	no	0.247977	0.004393	YDL156W	CMR1
KLLA0C13585g	K. lactis	no	no	0.11658	0.0239845	YOR093C	CMR2
SAKL0E10032g	L. kluyveri	no	no	0.145713	0.0129045	YOR093C	CMR2
YOR093C	S. cerevisiae	no	no	0.292158	0.0041641	YOR093C	CMR2
KLLA0E09549g	K. lactis	no	no	0.176929	0.0246252	YLR003C	CMS1
SAKL0G12144g	L. kluyveri	no	no	0.182786	0.0115018	YLR003C	CMS1
YLR003C	S. cerevisiae	no	no	0.202186	0.0019564	YLR003C	CMS1
KLLA0E21495g	K. lactis	no	no	0.0844456	0.029701	YDR357C	CNL1
SAKL0G02046g	L. kluyveri	no	no	0.170171	0.0169327	YDR357C	CNL1
YDR357C	S. cerevisiae	no	no	0.323691	0.0025811	YDR357C	CNL1
KLLA0B09966g	K. lactis	no	no	0.148154	0.0250088	YBR155W	CNS1
SAKL0H10934g	L. kluyveri	no	no	0.10757	0.0105311	YBR155W	CNS1
YBR155W	S. cerevisiae	no	no	0.257121	0.0049154	YBR155W	CNS1
KLLA0F10956g	K. lactis	no	no	0.0835308	0.0193631	YIL157C	COA1
SAKL0E15180g	L. kluyveri	no	no	0.152123	0.0144621	YIL157C	COA1
YIL157C	S. cerevisiae	no	no	0.15758	0.0069043	YIL157C	COA1
KLLA0F05137g	K. lactis	no	no	0.0835012	0.0227933	YLR218C	COA4
SAKL0F10406g	L. kluyveri	no	no	0.164719	0.0073906	YLR218C	COA4
YLR218C	S. cerevisiae	no	no	0.743702	0.0049295	YLR218C	COA4
KLLA0F08767g	K. lactis	no	no	0.0506632	0.0217521	YMR244C-A	COA6
SAKL0B06072g	L. kluyveri	no	no	0.0620193	0.0171076	YMR244C-A	COA6
YMR244C-A	S. cerevisiae	no	no	0.408999	0.004718	YMR244C-A	COA6
KLLA0B11121g	K. lactis	no	no	0.26329	0.0279304	YGR120C	COG2
SAKL0F03476g	L. kluyveri	no	no	0.204551	0.0196911	YGR120C	COG2
YGR120C	S. cerevisiae	no	no	0.151709	0.0032161	YGR120C	COG2
KLLA0C11715g	K. lactis	no	no	0.211572	0.0248334	YER157W	COG3
SAKL0H18480g	L. kluyveri	no	no	0.319564	0.0144854	YER157W	COG3
YER157W	S. cerevisiae	no	no	0.513347	0.0046177	YER157W	COG3
KLLA0F08184g	K. lactis	no	no	0.146911	0.0200724	YPR105C	COG4
SAKL0B09306g	L. kluyveri	no	no	0.112606	0.0156969	YPR105C	COG4
YPR105C	S. cerevisiae	no	no	0.433209	0.0029534	YPR105C	COG4
KLLA0F03685g	K. lactis	no	no	0.207304	0.0175329	YNL051W	COG5
SAKL0E08316g	L. kluyveri	no	no	0.225405	0.0091168	YNL051W	COG5
YNL051W	S. cerevisiae	no	no	0.384005	0.0040621	YNL051W	COG5
KLLA0F03993g	K. lactis	no	no	0.261005	0.0261592	YNL041C	COG6
SAKL0E08008g	L. kluyveri	no	no	0.143092	0.0137314	YNL041C	COG6
YNL041C	S. cerevisiae	no	no	0.595639	0.0030506	YNL041C	COG6
KLLA0A08888g	K. lactis	no	no	0.2437	0.0270472	YGL005C	COG7
SAKL0H22308g	L. kluyveri	no	no	0.308289	0.0085368	YGL005C	COG7
YGL005C	S. cerevisiae	no	no	0.296629	0.003896	YGL005C	COG7
KLLA0C17072g	K. lactis	no	no	0.150461	0.0238714	YER130C	COM2
SAKL0H24816g	L. kluyveri	no	no	0.133177	0.0087754	YER130C	COM2
YER130C	S. cerevisiae	no	no	0.234193	0.0042196	YER130C	COM2
KLLA0F04884g	K. lactis	no	no	0.0892778	0.0196792	YDL145C	COP1
SAKL0F10648g	L. kluyveri	no	no	0.0718789	0.0090644	YDL145C	COP1
YDL145C	S. cerevisiae	no	no	0.263134	0.0025368	YDL145C	COP1
KLLA0E17183g	K. lactis	no	no	0.111362	0.0205135	YBR003W	COQ1
SAKL0C11110g	L. kluyveri	no	no	0.138224	0.0183884	YBR003W	COQ1
YBR003W	S. cerevisiae	no	no	0.155091	0.003183	YBR003W	COQ1
KLLA0C06050g	K. lactis	no	no	0.293486	0.0263454	YOL008W	COQ10
SAKL0E01694g	L. kluyveri	no	no	0.150743	0.0119861	YOL008W	COQ10
YOL008W	S. cerevisiae	no	no	0.194102	0.0022355	YOL008W	COQ10
KLLA0A04411g	K. lactis	no	no	0.178245	0.0254518	YLR290C	COQ11
SAKL0A07810g	L. kluyveri	no	no	0.203897	0.0105353	YLR290C	COQ11
YLR290C	S. cerevisiae	no	no	0.0628632	0.0052817	YLR290C	COQ11
KLLA0F10307g	K. lactis	no	no	0.177294	0.0202726	YNR041C	COQ2
SAKL0A00770g	L. kluyveri	no	no	0.170689	0.0129783	YNR041C	COQ2
YNR041C	S. cerevisiae	no	no	0.127743	0.0026202	YNR041C	COQ2
KLLA0C03630g	K. lactis	no	no	0.175195	0.0273116	YOL096C	COQ3
SAKL0C09724g	L. kluyveri	no	no	0.170184	0.0141255	YOL096C	COQ3
YOL096C	S. cerevisiae	no	no	0.129501	0.005323	YOL096C	COQ3
KLLA0D18865g	K. lactis	no	no	0.0988167	0.0221153	YDR204W	COQ4
SAKL0H13376g	L. kluyveri	no	no	0.280281	0.0082705	YDR204W	COQ4
YDR204W	S. cerevisiae	no	no	0.22804	0.0030027	YDR204W	COQ4
KLLA0D01771g	K. lactis	no	no	0.0750664	0.018627	YML110C	COQ5
SAKL0D01628g	L. kluyveri	no	no	0.0362192	0.0122652	YML110C	COQ5
YML110C	S. cerevisiae	no	no	0.0771593	0.0033242	YML110C	COQ5
KLLA0C02761g	K. lactis	no	no	0.0779909	0.019842	YGR255C	COQ6
SAKL0C03256g	L. kluyveri	no	no	0.0381111	0.0106222	YGR255C	COQ6
YGR255C	S. cerevisiae	no	no	0.256793	0.0031782	YGR255C	COQ6
KLLA0B00539g	K. lactis	no	no	0.171269	0.0237217	YGL119W	COQ8
SAKL0A06688g	L. kluyveri	no	no	0.135406	0.016353	YGL119W	COQ8
YGL119W	S. cerevisiae	no	no	0.163886	0.0038348	YGL119W	COQ8
KLLA0D12320g	K. lactis	no	no	0.219831	0.0178439	YLR201C	COQ9
SAKL0F11396g	L. kluyveri	no	no	0.17165	0.0146592	YLR201C	COQ9
YLR201C	S. cerevisiae	no	no	0.198684	0.0040879	YLR201C	COQ9
KLLA0E05699g	K. lactis	no	no	0.144833	0.0138906	YBL045C	COR1
SAKL0F15026g	L. kluyveri	no	no	0.225275	0.0073354	YBL045C	COR1
YBL045C	S. cerevisiae	no	no	0.35309	0.0021645	YBL045C	COR1
KLLA0C09548g	K. lactis	no	no	0.142518	0.024964	YPL172C	COX10
SAKL0H05720g	L. kluyveri	no	no	0.129822	0.012589	YPL172C	COX10
YPL172C	S. cerevisiae	no	no	0.268221	0.0039677	YPL172C	COX10
KLLA0D07007g	K. lactis	no	no	0.0826892	0.0241933	YPL132W	COX11
SAKL0H07392g	L. kluyveri	no	no	0.113986	0.0115699	YPL132W	COX11
YPL132W	S. cerevisiae	no	no	0.100182	0.0022805	YPL132W	COX11
KLLA0E10385g	K. lactis	no	no	0.112504	0.0215875	YER141W	COX15
SAKL0H19096g	L. kluyveri	no	no	0.119892	0.0125989	YER141W	COX15
YER141W	S. cerevisiae	no	no	0.0889993	0.0030036	YER141W	COX15
KLLA0B08019g	K. lactis	no	no	0.082771	0.0227201	YGR062C	COX18
SAKL0H04180g	L. kluyveri	no	no	0.373913	0.0117942	YGR062C	COX18
YGR062C	S. cerevisiae	no	no	0.369331	0.003195	YGR062C	COX18
KLLA0D03971g	K. lactis	no	no	0.250885	0.0213682	YLL018C-A	COX19
SAKL0H24266g	L. kluyveri	no	no	0.0238834	0.0069353	YLL018C-A	COX19
YLL018C-A	S. cerevisiae	no	no	0.104637	0.0034496	YLL018C-A	COX19
KLLA0C15015g	K. lactis	no	no	0.115477	0.0206614	YDR231C	COX20
SAKL0H12408g	L. kluyveri	no	no	0.112877	0.0105681	YDR231C	COX20
YDR231C	S. cerevisiae	no	no	0.589415	0.0052894	YDR231C	COX20
KLLA0F24024g	K. lactis	no	no	0.0683406	0.0277222	YHR116W	COX23
SAKL0E10934g	L. kluyveri	no	no	0.0848406	0.0067994	YHR116W	COX23
YHR116W	S. cerevisiae	no	no	0.205739	0.004316	YHR116W	COX23
KLLA0F21890g	K. lactis	no	no	0.0701212	0.0136414	YHR051W	COX6
SAKL0G10846g	L. kluyveri	no	no	0.0744951	0.0095226	YHR051W	COX6
YHR051W	S. cerevisiae	no	no	0.103162	0.0016485	YHR051W	COX6
KLLA0A06402g	K. lactis	no	no	0.167139	0.0209936	YKL179C	COY1
SAKL0C04862g	L. kluyveri	no	no	0.123521	0.0132959	YKL179C	COY1
YKL179C	S. cerevisiae	no	no	0.256095	0.0051303	YKL179C	COY1
KLLA0F24882g	K. lactis	no	no	0.0722579	0.0182947	YOR303W	CPA1
SAKL0B05500g	L. kluyveri	no	no	0.0996706	0.0145222	YOR303W	CPA1
YOR303W	S. cerevisiae	no	no	0.110219	0.0033299	YOR303W	CPA1
KLLA0F03190g	K. lactis	no	no	0.0705584	0.0186759	YJR109C	CPA2
SAKL0F14652g	L. kluyveri	no	no	0.0907944	0.0134725	YJR109C	CPA2
YJR109C	S. cerevisiae	no	no	0.0661442	0.0022274	YJR109C	CPA2
KLLA0A05412g	K. lactis	no	yes	0.0643751	0.0261861	YGR247W	CPD1
SAKL0H02398g	L. kluyveri	no	yes	0.198982	0.0083672	YGR247W	CPD1
YGR247W	S. cerevisiae	no	yes	0.192613	0.0045412	YGR247W	CPD1
KLLA0D16676g	K. lactis	no	no	0.0571857	0.0104537	YDR155C	CPR1
SAKL0H15268g	L. kluyveri	no	no	0.104965	0.0091159	YDR155C	CPR1
YDR155C	S. cerevisiae	no	no	0.123241	0.0006037	YDR155C	CPR1
KLLA0B04565g	K. lactis	no	no	0.138694	0.0140943	YML078W	CPR3
SAKL0G17974g	L. kluyveri	no	no	0.0751926	0.0077848	YML078W	CPR3
YML078W	S. cerevisiae	no	no	0.04335	0.0009324	YML078W	CPR3
KLLA0C10208g	K. lactis	no	no	0.093794	0.0156352	YDR304C	CPR5
SAKL0G09746g	L. kluyveri	no	no	0.120391	0.0147288	YDR304C	CPR5
YDR304C	S. cerevisiae	no	no	0.130825	0.0021468	YDR304C	CPR5
KLLA0F05093g	K. lactis	no	no	0.2084	0.0254633	YLR216C	CPR6
SAKL0F10450g	L. kluyveri	no	no	0.0577845	0.0170591	YLR216C	CPR6
YLR216C	S. cerevisiae	no	no	0.153801	0.0017578	YLR216C	CPR6
KLLA0E22705g	K. lactis	no	no	0.214373	0.0245062	YJR032W	CPR7
SAKL0D11110g	L. kluyveri	no	no	0.190376	0.0133477	YJR032W	CPR7
YJR032W	S. cerevisiae	no	no	0.637507	0.0031328	YJR032W	CPR7
KLLA0F22946g	K. lactis	no	no	0.120104	0.0204407	YLR253W	CQD2
SAKL0D07942g	L. kluyveri	no	no	0.121095	0.012035	YLR253W	CQD2
YLR253W	S. cerevisiae	no	no	0.169157	0.0022763	YLR253W	CQD2
KLLA0C13431g	K. lactis	no	no	0.0421191	0.0216054	YOR100C	CRC1
SAKL0E10186g	L. kluyveri	no	no	0.0951088	0.0117079	YOR100C	CRC1
YOR100C	S. cerevisiae	no	no	0.254145	0.0026832	YOR100C	CRC1
KLLA0F05027g	K. lactis	no	no	0.253449	0.0297212	YDL142C	CRD1
SAKL0F10516g	L. kluyveri	no	no	0.154006	0.017614	YDL142C	CRD1
YDL142C	S. cerevisiae	no	no	0.171631	0.0029317	YDL142C	CRD1
KLLA0E16061g	K. lactis	no	no	0.0331318	0.016843	YGR218W	CRM1
SAKL0G15180g	L. kluyveri	no	no	0.0650612	0.0163534	YGR218W	CRM1
YGR218W	S. cerevisiae	no	no	0.129082	0.0021873	YGR218W	CRM1
KLLA0D02530g	K. lactis	no	no	0.221788	0.0220858	YLR429W	CRN1
SAKL0G16962g	L. kluyveri	no	no	0.13391	0.0129769	YLR429W	CRN1
YLR429W	S. cerevisiae	no	no	0.388967	0.0046259	YLR429W	CRN1
KLLA0F04906g	K. lactis	no	no	0.18541	0.0283447	YLR213C	CRR1
SAKL0F10626g	L. kluyveri	no	no	0.212576	0.0120609	YLR213C	CRR1
YLR213C	S. cerevisiae	no	no	0.157968	0.0030462	YLR213C	CRR1
KLLA0C03025g	K. lactis	no	no	0.169011	0.0285179	YNL247W	CRS1
SAKL0C03520g	L. kluyveri	no	no	0.112777	0.0120882	YNL247W	CRS1
YNL247W	S. cerevisiae	no	no	0.12535	0.0042534	YNL247W	CRS1
KLLA0D18623g	K. lactis	no	no	0.0819383	0.0179697	YLR241W	CSC1
SAKL0H13618g	L. kluyveri	no	no	0.0704677	0.0084823	YLR241W	CSC1
YLR241W	S. cerevisiae	no	no	0.050162	0.002875	YLR241W	CSC1
KLLA0A00869g	K. lactis	no	no	0.120718	0.0226749	YGL238W	CSE1
SAKL0F00968g	L. kluyveri	no	no	0.130485	0.0096525	YGL238W	CSE1
YGL238W	S. cerevisiae	no	no	0.280462	0.0021892	YGL238W	CSE1
KLLA0C12529g	K. lactis	no	no	0.127124	0.0224196	YKL049C	CSE4
SAKL0B11198g	L. kluyveri	no	no	0.142053	0.0140447	YKL049C	CSE4
YKL049C	S. cerevisiae	no	no	0.126027	0.000817	YKL049C	CSE4
KLLA0D19701g	K. lactis	no	no	0.258307	0.0266212	YNL232W	CSL4
SAKL0E14322g	L. kluyveri	no	no	0.0956806	0.0156923	YNL232W	CSL4
YNL232W	S. cerevisiae	no	no	0.236058	0.0033526	YNL232W	CSL4
KLLA0F10241g	K. lactis	no	yes	0.0621392	0.0251109	YCR086W	CSM1
SAKL0A00638g	L. kluyveri	no	yes	0.343351	0.0084932	YCR086W	CSM1
YCR086W	S. cerevisiae	no	yes	0.0737215	0.0010028	YCR086W	CSM1
KLLA0D18139g	K. lactis	no	no	0.308681	0.0301997	YDR179C	CSN9
SAKL0H14124g	L. kluyveri	no	no	0.568913	0.0197424	YDR179C	CSN9
YDR179C	S. cerevisiae	no	no	0.22465	0.0023672	YDR179C	CSN9
KLLA0E05369g	K. lactis	no	no	0.131908	0.01856	YLR380W	CSR1
SAKL0H03388g	L. kluyveri	no	no	0.109297	0.010566	YLR380W	CSR1
YLR380W	S. cerevisiae	no	no	0.0981894	0.0017468	YLR380W	CSR1
KLLA0B06820g	K. lactis	no	no	0.196666	0.0219703	YBR042C	CST26
SAKL0D04092g	L. kluyveri	no	no	0.132024	0.0143304	YBR042C	CST26
YBR042C	S. cerevisiae	no	no	0.287182	0.0052237	YBR042C	CST26
KLLA0D11660g	K. lactis	no	no	0.0132006	0.0182139	YDR256C	CTA1
SAKL0H11198g	L. kluyveri	no	no	0.0569038	0.0098259	YDR256C	CTA1
YDR256C	S. cerevisiae	no	no	0.156668	0.0027763	YDR256C	CTA1
KLLA0F13816g	K. lactis	no	no	0.28031	0.0306163	YMR094W	CTF13
SAKL0E03124g	L. kluyveri	no	no	0.243018	0.0188192	YMR094W	CTF13
YMR094W	S. cerevisiae	no	no	0.273342	0.0038026	YMR094W	CTF13
KLLA0B13739g	K. lactis	no	no	0.153864	0.0275938	YMR078C	CTF18
SAKL0E02486g	L. kluyveri	no	no	0.121977	0.0148697	YMR078C	CTF18
YMR078C	S. cerevisiae	no	no	0.16614	0.0036573	YMR078C	CTF18
KLLA0B11099g	K. lactis	no	no	0.148166	0.0278006	YPR135W	CTF4
SAKL0F03454g	L. kluyveri	no	no	0.15575	0.0120926	YPR135W	CTF4
YPR135W	S. cerevisiae	no	no	0.247452	0.0056857	YPR135W	CTF4
KLLA0B04334g	K. lactis	no	no	0.250114	0.0247631	YHR191C	CTF8
SAKL0G18216g	L. kluyveri	no	no	0.124326	0.0067828	YHR191C	CTF8
YHR191C	S. cerevisiae	no	no	0.106943	0.003543	YHR191C	CTF8
KLLA0E12145g	K. lactis	no	no	0.111204	0.0208514	YKL139W	CTK1
SAKL0E04092g	L. kluyveri	no	no	0.0935855	0.0087387	YKL139W	CTK1
YKL139W	S. cerevisiae	no	no	0.0939619	0.0024092	YKL139W	CTK1
KLLA0D09482g	K. lactis	no	no	0.0720738	0.0151501	YJL006C	CTK2
SAKL0G11726g	L. kluyveri	no	no	0.10477	0.0080689	YJL006C	CTK2
YJL006C	S. cerevisiae	no	no	0.23103	0.0028111	YJL006C	CTK2
KLLA0D01815g	K. lactis	no	no	0.2783	0.0230109	YML112W	CTK3
SAKL0D01584g	L. kluyveri	no	no	0.170051	0.0104883	YML112W	CTK3
YML112W	S. cerevisiae	no	no	0.235314	0.0032883	YML112W	CTK3
KLLA0A11044g	K. lactis	no	no	0.177036	0.0238232	YCR015C	CTO1
SAKL0D10406g	L. kluyveri	no	no	0.24952	0.0151594	YCR015C	CTO1
YCR015C	S. cerevisiae	no	no	0.699612	0.001983	YCR015C	CTO1
KLLA0E18723g	K. lactis	no	no	0.235727	0.0174214	YBR291C	CTP1
SAKL0A09284g	L. kluyveri	no	no	0.0644007	0.0087708	YBR291C	CTP1
YBR291C	S. cerevisiae	no	no	0.190141	0.0022673	YBR291C	CTP1
KLLA0B11407g	K. lactis	no	no	0.0893653	0.0243956	YPR124W	CTR1
SAKL0F03784g	L. kluyveri	no	no	0.157783	0.0164129	YPR124W	CTR1
YPR124W	S. cerevisiae	no	no	0.112412	0.0020916	YPR124W	CTR1
KLLA0A09207g	K. lactis	no	no	0.0575562	0.0203192	YHR175W	CTR2
SAKL0H02002g	L. kluyveri	no	no	0.295406	0.0118571	YHR175W	CTR2
YHR175W	S. cerevisiae	no	no	0.253727	0.0062018	YHR175W	CTR2
KLLA0C08998g	K. lactis	no	no	0.305819	0.0261177	YCR054C	CTR86
SAKL0A01760g	L. kluyveri	no	no	0.287452	0.014497	YCR054C	CTR86
YCR054C	S. cerevisiae	no	no	0.197453	0.0033301	YCR054C	CTR86
KLLA0E01915g	K. lactis	no	no	0.220389	0.0233518	YOL145C	CTR9
SAKL0C13772g	L. kluyveri	no	no	0.132347	0.0120288	YOL145C	CTR9
YOL145C	S. cerevisiae	no	no	0.247934	0.0037038	YOL145C	CTR9
KLLA0E02333g	K. lactis	no	no	0.189676	0.0231606	YDR371W	CTS2
SAKL0G02684g	L. kluyveri	no	no	0.454833	0.0143429	YDR371W	CTS2
YDR371W	S. cerevisiae	no	no	0.196628	0.003885	YDR371W	CTS2
KLLA0D14685g	K. lactis	no	no	0.0467658	0.0247406	YGR088W	CTT1
SAKL0F05742g	L. kluyveri	no	no	0.0629395	0.0119421	YGR088W	CTT1
YGR088W	S. cerevisiae	no	no	0.293972	0.0058877	YGR088W	CTT1
KLLA0D14355g	K. lactis	no	no	0.0812911	0.0186439	YPL260W	CUB1
SAKL0F05390g	L. kluyveri	no	no	0.0701843	0.0104503	YPL260W	CUB1
YPL260W	S. cerevisiae	no	no	0.347184	0.0031319	YPL260W	CUB1
KLLA0E11199g	K. lactis	no	no	0.173075	0.0190665	YMR264W	CUE1
SAKL0D02090g	L. kluyveri	no	no	0.160392	0.0147318	YMR264W	CUE1
YMR264W	S. cerevisiae	no	no	0.228861	0.0045721	YMR264W	CUE1
KLLA0B13651g	K. lactis	no	no	0.275163	0.0361911	YKL090W	CUE2
SAKL0E02376g	L. kluyveri	no	no	0.341006	0.0153013	YKL090W	CUE2
YKL090W	S. cerevisiae	no	no	0.508871	0.004292	YKL090W	CUE2
KLLA0F10571g	K. lactis	no	no	0.257962	0.0275832	YGL110C	CUE3
SAKL0A06270g	L. kluyveri	no	no	0.241548	0.0143466	YGL110C	CUE3
YGL110C	S. cerevisiae	no	no	0.239413	0.0027784	YGL110C	CUE3
KLLA0C18282g	K. lactis	no	no	0.204365	0.0242614	YGR003W	CUL3
SAKL0H22858g	L. kluyveri	no	no	0.251062	0.0153836	YGR003W	CUL3
YGR003W	S. cerevisiae	no	no	0.710577	0.0030658	YGR003W	CUL3
KLLA0F08481g	K. lactis	no	no	0.274433	0.0305282	YMR240C	CUS1
SAKL0B05610g	L. kluyveri	no	no	0.293191	0.015424	YMR240C	CUS1
YMR240C	S. cerevisiae	no	no	0.295415	0.0042995	YMR240C	CUS1
KLLA0D10978g	K. lactis	no	no	0.198102	0.026474	YNL155W	CUZ1
SAKL0E12056g	L. kluyveri	no	no	0.422712	0.0111552	YNL155W	CUZ1
YNL155W	S. cerevisiae	no	no	0.342411	0.0040243	YNL155W	CUZ1
KLLA0E01563g	K. lactis	no	no	0.349282	0.0260702	YMR160W	CVM1
SAKL0E06006g	L. kluyveri	no	no	0.372476	0.0207603	YMR160W	CVM1
YMR160W	S. cerevisiae	no	no	0.190045	0.0019808	YMR160W	CVM1
KLLA0C15411g	K. lactis	no	no	0.140703	0.0217389	YDL209C	CWC2
SAKL0H12012g	L. kluyveri	no	no	0.18525	0.0111367	YDL209C	CWC2
YDL209C	S. cerevisiae	no	no	0.267756	0.0032688	YDL209C	CWC2
KLLA0B10054g	K. lactis	no	no	0.156487	0.014666	YDR482C	CWC21
SAKL0H11044g	L. kluyveri	no	no	0.407205	0.0154135	YDR482C	CWC21
YDR482C	S. cerevisiae	no	no	0.342599	0.0035005	YDR482C	CWC21
KLLA0C14025g	K. lactis	no	no	0.169394	0.0324499	YGR278W	CWC22
SAKL0H00462g	L. kluyveri	no	no	0.395424	0.016045	YGR278W	CWC22
YGR278W	S. cerevisiae	no	no	0.43973	0.0028143	YGR278W	CWC22
KLLA0E10693g	K. lactis	no	no	0.202327	0.0251943	YGL027C	CWH41
SAKL0H21384g	L. kluyveri	no	no	0.120028	0.0095663	YGL027C	CWH41
YGL027C	S. cerevisiae	no	no	0.265176	0.003249	YGL027C	CWH41
KLLA0A11132g	K. lactis	no	no	0.12327	0.0177164	YCR017C	CWH43
SAKL0D10494g	L. kluyveri	no	no	0.153752	0.0100063	YCR017C	CWH43
YCR017C	S. cerevisiae	no	no	0.310237	0.0026126	YCR017C	CWH43
KLLA0B06347g	K. lactis	no	no	0.139323	0.0254295	YKL096W	CWP1
SAKL0E02728g	L. kluyveri	no	no	0.19084	0.0221883	YKL096W	CWP1
YKL096W	S. cerevisiae	no	no	0.23387	0.003744	YKL096W	CWP1
KLLA0D02640g	K. lactis	no	no	0.0660436	0.0179856	YML054C	CYB2
SAKL0G16852g	L. kluyveri	no	no	0.131557	0.0124428	YML054C	CYB2
YML054C	S. cerevisiae	no	no	0.0729471	0.0019182	YML054C	CYB2
KLLA0F23672g	K. lactis	no	no	0.0677133	0.0182167	YNL111C	CYB5
SAKL0E10626g	L. kluyveri	no	no	0.27528	0.0067133	YNL111C	CYB5
YNL111C	S. cerevisiae	no	no	0.0238607	0.0024748	YNL111C	CYB5
KLLA0E21803g	K. lactis	no	no	0.177804	0.0296942	YOR037W	CYC2
SAKL0G01738g	L. kluyveri	no	no	0.263313	0.0133285	YOR037W	CYC2
YOR037W	S. cerevisiae	no	no	0.622004	0.0029769	YOR037W	CYC2
KLLA0C13123g	K. lactis	no	no	0.196907	0.0169586	YAL039C	CYC3
SAKL0B11110g	L. kluyveri	no	no	0.206072	0.015234	YAL039C	CYC3
YAL039C	S. cerevisiae	no	no	0.165388	0.005479	YAL039C	CYC3
KLLA0B00957g	K. lactis	no	no	0.104432	0.0221772	YDR430C	CYM1
SAKL0G05236g	L. kluyveri	no	no	0.134166	0.012888	YDR430C	CYM1
YDR430C	S. cerevisiae	no	no	0.171811	0.0027475	YDR430C	CYM1
KLLA0F15708g	K. lactis	no	yes	0.1542	0.0201408	YJL005W	CYR1
SAKL0G12804g	L. kluyveri	no	yes	0.188035	0.0110177	YJL005W	CYR1
YJL005W	S. cerevisiae	no	yes	0.484863	0.0025662	YJL005W	CYR1
KLLA0F07909g	K. lactis	no	no	0.084963	0.0166573	YAL012W	CYS3
SAKL0B09614g	L. kluyveri	no	no	0.0517295	0.0087488	YAL012W	CYS3
YAL012W	S. cerevisiae	no	no	0.0507199	0.0023218	YAL012W	CYS3
KLLA0F09317g	K. lactis	no	no	0.054336	0.0200399	YGR155W	CYS4
SAKL0H23364g	L. kluyveri	no	no	0.103832	0.0095615	YGR155W	CYS4
YGR155W	S. cerevisiae	no	no	0.131428	0.0028632	YGR155W	CYS4
KLLA0F16555g	K. lactis	no	no	0.0073553	0.0102907	YOR065W	CYT1
SAKL0G00902g	L. kluyveri	no	no	0.180189	0.0068169	YOR065W	CYT1
YOR065W	S. cerevisiae	no	no	0.067647	0.0038481	YOR065W	CYT1
KLLA0F25894g	K. lactis	no	no	0.135	0.0205802	YKL087C	CYT2
SAKL0G19206g	L. kluyveri	no	no	0.0308664	0.012332	YKL087C	CYT2
YKL087C	S. cerevisiae	no	no	0.464224	0.0047496	YKL087C	CYT2
KLLA0B06974g	K. lactis	no	no	0.369217	0.0197433	YDR016C	DAD1
SAKL0D04268g	L. kluyveri	no	no	0.206545	0.0153156	YDR016C	DAD1
YDR016C	S. cerevisiae	no	no	0.284066	0.0034041	YDR016C	DAD1
KLLA0A07887g	K. lactis	no	no	0.30053	0.0236696	YKR083C	DAD2
SAKL0G00682g	L. kluyveri	no	no	0.105982	0.0172519	YKR083C	DAD2
YKR083C	S. cerevisiae	no	no	0.398148	0.0040983	YKR083C	DAD2
KLLA0F10637g	K. lactis	no	no	0.0399981	0.0230799	YBR233W-A	DAD3
SAKL0A06336g	L. kluyveri	no	no	0.164255	0.0150987	YBR233W-A	DAD3
YBR233W-A	S. cerevisiae	no	no	0.0420187	0.0017745	YBR233W-A	DAD3
KLLA0C16775g	K. lactis	no	no	0.00651598	0.0153004	YDR320C-A	DAD4
SAKL0G08778g	L. kluyveri	no	no	0.0777688	0.0111981	YDR320C-A	DAD4
YDR320C-A	S. cerevisiae	no	no	0.0275244	0.0022206	YDR320C-A	DAD4
KLLA0B04884g	K. lactis	no	no	0.118576	0.0261823	YML070W	DAK1
SAKL0G17578g	L. kluyveri	no	no	0.154391	0.0130753	YML070W	DAK1
YML070W	S. cerevisiae	no	no	0.215837	0.0023621	YML070W	DAK1
KLLA0B04422g	K. lactis	no	no	0.227899	0.0233861	YIR029W	DAL2
SAKL0G18128g	L. kluyveri	no	no	0.175569	0.008803	YIR029W	DAL2
YIR029W	S. cerevisiae	no	no	0.0747422	0.0043361	YIR029W	DAL2
KLLA0E24707g	K. lactis	no	no	0.327989	0.0257282	YIR032C	DAL3
SAKL0H08690g	L. kluyveri	no	no	0.154804	0.0149347	YIR032C	DAL3
YIR032C	S. cerevisiae	no	no	0.337197	0.0047065	YIR032C	DAL3
KLLA0D02970g	K. lactis	no	no	0.0864195	0.019136	YJR152W	DAL5
SAKL0G16456g	L. kluyveri	no	no	0.12329	0.0109047	YJR152W	DAL5
YJR152W	S. cerevisiae	no	no	0.117971	0.0040885	YJR152W	DAL5
KLLA0C09757g	K. lactis	no	no	0.169451	0.0182927	YPL170W	DAP1
SAKL0H05918g	L. kluyveri	no	no	0.0230089	0.0066776	YPL170W	DAP1
YPL170W	S. cerevisiae	no	no	0.0547595	0.0018621	YPL170W	DAP1
KLLA0E11485g	K. lactis	no	no	0.173723	0.0290965	YHR028C	DAP2
SAKL0G11000g	L. kluyveri	no	no	0.177902	0.0117092	YHR028C	DAP2
YHR028C	S. cerevisiae	no	no	0.195094	0.0063565	YHR028C	DAP2
KLLA0A06061g	K. lactis	no	no	0.0883878	0.0221927	YJL149W	DAS1
SAKL0C05896g	L. kluyveri	no	no	0.126589	0.0148963	YJL149W	DAS1
YJL149W	S. cerevisiae	no	no	0.184919	0.0034021	YJL149W	DAS1
KLLA0B06710g	K. lactis	no	no	0.155097	0.0195316	YDR020C	DAS2
SAKL0D03982g	L. kluyveri	no	no	0.155054	0.0126535	YDR020C	DAS2
YDR020C	S. cerevisiae	no	no	0.0771811	0.0022857	YDR020C	DAS2
KLLA0D14905g	K. lactis	no	no	0.0218629	0.0188003	YGR092W	DBF2
SAKL0F06094g	L. kluyveri	no	no	0.0718811	0.0101884	YGR092W	DBF2
YGR092W	S. cerevisiae	no	no	0.110561	0.0024618	YGR092W	DBF2
KLLA0F01034g	K. lactis	no	no	0.0432028	0.0147048	YPL119C	DBP1
SAKL0H08162g	L. kluyveri	no	no	0.0860299	0.0091654	YPL119C	DBP1
YPL119C	S. cerevisiae	no	no	0.256799	0.0048239	YPL119C	DBP1
KLLA0F24684g	K. lactis	no	no	0.089123	0.0181703	YDL031W	DBP10
SAKL0C08778g	L. kluyveri	no	no	0.0820577	0.0121393	YDL031W	DBP10
YDL031W	S. cerevisiae	no	no	0.160773	0.0026535	YDL031W	DBP10
KLLA0F15950g	K. lactis	no	no	0.069348	0.0182953	YOR046C	DBP5
SAKL0G01496g	L. kluyveri	no	no	0.0699925	0.01257	YOR046C	DBP5
YOR046C	S. cerevisiae	no	no	0.0421781	0.0061539	YOR046C	DBP5
KLLA0F06941g	K. lactis	no	no	0.257317	0.0270041	YNR038W	DBP6
SAKL0A00924g	L. kluyveri	no	no	0.16952	0.0140101	YNR038W	DBP6
YNR038W	S. cerevisiae	no	no	0.244672	0.005451	YNR038W	DBP6
KLLA0F13926g	K. lactis	no	no	0.0681971	0.0214766	YKR024C	DBP7
SAKL0D05258g	L. kluyveri	no	no	0.0478222	0.011401	YKR024C	DBP7
YKR024C	S. cerevisiae	no	no	0.273992	0.0033105	YKR024C	DBP7
KLLA0A05203g	K. lactis	no	no	0.108912	0.0199477	YHR169W	DBP8
SAKL0H02178g	L. kluyveri	no	no	0.039263	0.0056025	YHR169W	DBP8
YHR169W	S. cerevisiae	no	no	0.110886	0.0018248	YHR169W	DBP8
KLLA0C04576g	K. lactis	no	no	0.0810876	0.0199173	YLR276C	DBP9
SAKL0A08118g	L. kluyveri	no	no	0.134205	0.0127529	YLR276C	DBP9
YLR276C	S. cerevisiae	no	no	0.161106	0.0012751	YLR276C	DBP9
KLLA0D04466g	K. lactis	no	no	0.194738	0.027581	YKL149C	DBR1
SAKL0G11418g	L. kluyveri	no	no	0.280698	0.015073	YKL149C	DBR1
YKL149C	S. cerevisiae	no	no	0.213998	0.0033279	YKL149C	DBR1
KLLA0D04972g	K. lactis	no	no	0.33449	0.0190063	YCL016C	DCC1
SAKL0D08624g	L. kluyveri	no	no	0.221586	0.0138036	YCL016C	DCC1
YCL016C	S. cerevisiae	no	no	0.192117	0.005086	YCL016C	DCC1
KLLA0D08074g	K. lactis	no	no	0.148768	0.0231779	YHR144C	DCD1
SAKL0E12606g	L. kluyveri	no	no	0.111947	0.0104912	YHR144C	DCD1
YHR144C	S. cerevisiae	no	no	0.0729824	0.0074295	YHR144C	DCD1
KLLA0D02860g	K. lactis	no	no	0.201234	0.0216604	YLR422W	DCK1
SAKL0G16610g	L. kluyveri	no	no	0.0886882	0.01256	YLR422W	DCK1
YLR422W	S. cerevisiae	no	no	0.400289	0.0032415	YLR422W	DCK1
KLLA0E01827g	K. lactis	no	no	0.058171	0.0201306	YOL149W	DCP1
SAKL0C13860g	L. kluyveri	no	no	0.0594	0.0096419	YOL149W	DCP1
YOL149W	S. cerevisiae	no	no	0.141077	0.0026811	YOL149W	DCP1
KLLA0B13134g	K. lactis	no	no	0.320867	0.0365077	YLR361C	DCR2
SAKL0B05038g	L. kluyveri	no	no	0.165048	0.0119816	YLR361C	DCR2
YLR361C	S. cerevisiae	no	no	0.432023	0.0043166	YLR361C	DCR2
KLLA0F20229g	K. lactis	no	no	0.0643269	0.0160813	YLR270W	DCS1
SAKL0A08470g	L. kluyveri	no	no	0.199612	0.0088686	YLR270W	DCS1
YLR270W	S. cerevisiae	no	no	0.0725452	0.0019479	YLR270W	DCS1
KLLA0E07723g	K. lactis	no	no	0.105981	0.0199277	YKL046C	DCW1
SAKL0D13574g	L. kluyveri	no	no	0.207683	0.0150009	YKL046C	DCW1
YKL046C	S. cerevisiae	no	no	0.0555062	0.0047906	YKL046C	DCW1
KLLA0E19383g	K. lactis	no	yes	0.209682	0.0270005	YPL194W	DDC1
SAKL0A04862g	L. kluyveri	no	yes	0.221061	0.0155371	YPL194W	DDC1
YPL194W	S. cerevisiae	no	yes	0.73	0.002938	YPL194W	DDC1
KLLA0E10341g	K. lactis	no	no	0.269245	0.0240181	YER143W	DDI1
SAKL0H19052g	L. kluyveri	no	no	0.139852	0.0130924	YER143W	DDI1
YER143W	S. cerevisiae	no	no	0.148265	0.0028614	YER143W	DDI1
KLLA0E09373g	K. lactis	no	no	0.0933816	0.0225258	YOR022C	DDL1
SAKL0G06776g	L. kluyveri	no	no	0.119246	0.0125411	YOR022C	DDL1
YOR022C	S. cerevisiae	no	no	0.26919	0.0039396	YOR022C	DDL1
KLLA0F20273g	K. lactis	no	no	0.191627	0.0226007	YOR163W	DDP1
SAKL0A08602g	L. kluyveri	no	no	0.106255	0.0150058	YOR163W	DDP1
YOR163W	S. cerevisiae	no	no	0.16126	0.0022966	YOR163W	DDP1
KLLA0A08426g	K. lactis	no	no	0.0288713	0.016845	YHR019C	DED81
SAKL0D09768g	L. kluyveri	no	no	0.163003	0.0099753	YHR019C	DED81
YHR019C	S. cerevisiae	no	no	0.0752443	0.0033996	YHR019C	DED81
KLLA0E14345g	K. lactis	no	no	0.223455	0.0234069	YFL001W	DEG1
SAKL0B02816g	L. kluyveri	no	no	0.162974	0.0105458	YFL001W	DEG1
YFL001W	S. cerevisiae	no	no	0.409956	0.003688	YFL001W	DEG1
KLLA0E23277g	K. lactis	no	no	0.223426	0.0244978	YBR201W	DER1
SAKL0H10186g	L. kluyveri	no	no	0.080981	0.0120824	YBR201W	DER1
YBR201W	S. cerevisiae	no	no	0.113634	0.0046853	YBR201W	DER1
KLLA0F18810g	K. lactis	no	no	0.0606087	0.0241487	YDR051C	DET1
SAKL0D02882g	L. kluyveri	no	no	0.0502417	0.0162887	YDR051C	DET1
YDR051C	S. cerevisiae	no	no	0.0242362	0.0044408	YDR051C	DET1
KLLA0C08261g	K. lactis	no	no	0.128569	0.0370425	YIL049W	DFG10
SAKL0F08646g	L. kluyveri	no	no	0.248891	0.0186342	YIL049W	DFG10
YIL049W	S. cerevisiae	no	no	0.462775	0.0058356	YIL049W	DFG10
KLLA0F24926g	K. lactis	no	no	0.0776381	0.0277838	YMR238W	DFG5
SAKL0B05412g	L. kluyveri	no	no	0.190264	0.0158925	YMR238W	DFG5
YMR238W	S. cerevisiae	no	no	0.0551702	0.002709	YMR238W	DFG5
KLLA0A02101g	K. lactis	no	no	0.0959612	0.0260624	YDR411C	DFM1
SAKL0G04444g	L. kluyveri	no	no	0.213603	0.014452	YDR411C	DFM1
YDR411C	S. cerevisiae	no	no	0.213667	0.0054897	YDR411C	DFM1
KLLA0D07458g	K. lactis	no	no	0.118026	0.0302951	YOR236W	DFR1
SAKL0H06996g	L. kluyveri	no	no	0.456616	0.0126918	YOR236W	DFR1
YOR236W	S. cerevisiae	no	no	0.326656	0.0029436	YOR236W	DFR1
KLLA0F11165g	K. lactis	no	no	0.0949885	0.0568859	YOR245C	DGA1
SAKL0H06578g	L. kluyveri	no	no	0.15169	0.010212	YOR245C	DGA1
YOR245C	S. cerevisiae	no	no	0.0979512	0.0030285	YOR245C	DGA1
KLLA0F08635g	K. lactis	no	no	0.105856	0.0183257	YOR311C	DGK1
SAKL0B05896g	L. kluyveri	no	no	0.143987	0.0104864	YOR311C	DGK1
YOR311C	S. cerevisiae	no	no	0.529894	0.0023947	YOR311C	DGK1
KLLA0C16599g	K. lactis	no	no	0.0885613	0.0142023	YDL160C	DHH1
SAKL0F11088g	L. kluyveri	no	no	0.0162864	0.0078657	YDL160C	DHH1
YDL160C	S. cerevisiae	no	no	0.0500601	0.0031644	YDL160C	DHH1
KLLA0F26224g	K. lactis	no	no	0.141557	0.0233984	YKL078W	DHR2
SAKL0G18832g	L. kluyveri	no	no	0.103815	0.0147451	YKL078W	DHR2
YKL078W	S. cerevisiae	no	no	0.15246	0.0027873	YKL078W	DHR2
KLLA0E03433g	K. lactis	no	no	0.213553	0.0239993	YHR011W	DIA4
SAKL0G06556g	L. kluyveri	no	no	0.15934	0.013581	YHR011W	DIA4
YHR011W	S. cerevisiae	no	no	0.128444	0.002334	YHR011W	DIA4
KLLA0B08910g	K. lactis	no	no	0.012134	0.0162829	YPR082C	DIB1
SAKL0B08382g	L. kluyveri	no	no	0.077605	0.008806	YPR082C	DIB1
YPR082C	S. cerevisiae	no	no	0.290872	0.0017094	YPR082C	DIB1
KLLA0F21318g	K. lactis	no	no	0.0471583	0.0171887	YKR035W-A	DID2
SAKL0D04906g	L. kluyveri	no	no	0.132132	0.0090228	YKR035W-A	DID2
YKR035W-A	S. cerevisiae	no	no	0.0467257	0.0031164	YKR035W-A	DID2
KLLA0E15797g	K. lactis	no	no	0.17693	0.0240856	YGR227W	DIE2
SAKL0G15444g	L. kluyveri	no	no	0.221234	0.013348	YGR227W	DIE2
YGR227W	S. cerevisiae	no	no	0.187349	0.0039544	YGR227W	DIE2
KLLA0D00594g	K. lactis	no	no	0.0636214	0.0179268	YPL266W	DIM1
SAKL0E00660g	L. kluyveri	no	no	0.0318414	0.0058015	YPL266W	DIM1
YPL266W	S. cerevisiae	no	no	0.0319452	0.0021484	YPL266W	DIM1
KLLA0D16390g	K. lactis	no	no	0.0868944	0.019616	YLR129W	DIP2
SAKL0H15532g	L. kluyveri	no	no	0.105227	0.0106344	YLR129W	DIP2
YLR129W	S. cerevisiae	no	no	0.19989	0.0027962	YLR129W	DIP2
KLLA0E16281g	K. lactis	no	no	0.0839858	0.022992	YPL265W	DIP5
SAKL0G14916g	L. kluyveri	no	no	0.212769	0.01512	YPL265W	DIP5
YPL265W	S. cerevisiae	no	no	0.120827	0.0037151	YPL265W	DIP5
KLLA0A10835g	K. lactis	no	no	0.0772954	0.0181733	YOL021C	DIS3
SAKL0D10186g	L. kluyveri	no	no	0.0557544	0.0098419	YOL021C	DIS3
YOL021C	S. cerevisiae	no	no	0.153659	0.0028567	YOL021C	DIS3
KLLA0C06765g	K. lactis	no	no	0.135027	0.0189973	YDR403W	DIT1
SAKL0G04026g	L. kluyveri	no	no	0.0879612	0.0122411	YDR403W	DIT1
YDR403W	S. cerevisiae	no	no	0.235643	0.0065138	YDR403W	DIT1
KLLA0C06743g	K. lactis	no	no	0.244612	0.0197214	YDR402C	DIT2
SAKL0G04004g	L. kluyveri	no	no	0.28571	0.0171597	YDR402C	DIT2
YDR402C	S. cerevisiae	no	no	0.310393	0.0028809	YDR402C	DIT2
KLLA0D13464g	K. lactis	no	no	0.19347	0.0232524	YIR004W	DJP1
SAKL0F04444g	L. kluyveri	no	no	0.201119	0.0109553	YIR004W	DJP1
YIR004W	S. cerevisiae	no	no	0.212907	0.0023512	YIR004W	DJP1
KLLA0E19691g	K. lactis	no	no	0.109114	0.0197126	YDL174C	DLD1
SAKL0F11704g	L. kluyveri	no	no	0.0597726	0.0133368	YDL174C	DLD1
YDL174C	S. cerevisiae	no	no	0.0763685	0.0029324	YDL174C	DLD1
KLLA0F05753g	K. lactis	no	no	0.10073	0.0195534	YDL178W	DLD2
SAKL0F09768g	L. kluyveri	no	no	0.201963	0.0116565	YDL178W	DLD2
YDL178W	S. cerevisiae	no	no	0.0881608	0.0023614	YDL178W	DLD2
KLLA0F17501g	K. lactis	no	no	0.110594	0.0181455	YMR126C	DLT1
SAKL0E04466g	L. kluyveri	no	no	0.109906	0.014367	YMR126C	DLT1
YMR126C	S. cerevisiae	no	no	0.347252	0.0013178	YMR126C	DLT1
KLLA0C07381g	K. lactis	no	no	0.12531	0.0256914	YMR211W	DML1
SAKL0H05390g	L. kluyveri	no	no	0.266102	0.0161081	YMR211W	DML1
YMR211W	S. cerevisiae	no	no	0.334589	0.0032605	YMR211W	DML1
KLLA0A05324g	K. lactis	no	no	0.223932	0.0276442	YHR164C	DNA2
SAKL0H02310g	L. kluyveri	no	no	0.254628	0.0137414	YHR164C	DNA2
YHR164C	S. cerevisiae	no	no	0.310356	0.0041072	YHR164C	DNA2
KLLA0C17644g	K. lactis	no	no	0.0686463	0.023999	YER166W	DNF1
SAKL0H17908g	L. kluyveri	no	no	0.106603	0.0196997	YER166W	DNF1
YER166W	S. cerevisiae	no	no	0.11159	0.0028758	YER166W	DNF1
KLLA0F12892g	K. lactis	no	no	0.0838248	0.0171707	YLL001W	DNM1
SAKL0G12540g	L. kluyveri	no	no	0.039277	0.0064406	YLL001W	DNM1
YLL001W	S. cerevisiae	no	no	0.0470189	0.0021476	YLL001W	DNM1
KLLA0B14410g	K. lactis	no	no	0.145025	0.0275432	YKL213C	DOA1
SAKL0A10406g	L. kluyveri	no	no	0.228066	0.0162842	YKL213C	DOA1
YKL213C	S. cerevisiae	no	no	0.285475	0.0030923	YKL213C	DOA1
KLLA0C11143g	K. lactis	no	no	0.0878546	0.0214507	YHR043C	DOG2
SAKL0G10604g	L. kluyveri	no	no	0.217639	0.0135058	YHR043C	DOG2
YHR043C	S. cerevisiae	no	no	0.0722658	0.0081891	YHR043C	DOG2
KLLA0A08646g	K. lactis	no	yes	0.0718099	0.0166394	YNL001W	DOM34
SAKL0D08888g	L. kluyveri	no	yes	0.107799	0.0092355	YNL001W	DOM34
YNL001W	S. cerevisiae	no	yes	0.209803	0.0026186	YNL001W	DOM34
KLLA0F17930g	K. lactis	no	no	0.186539	0.0243204	YDR141C	DOP1
SAKL0H15774g	L. kluyveri	no	no	0.170827	0.0133349	YDR141C	DOP1
YDR141C	S. cerevisiae	no	no	0.168845	0.0018872	YDR141C	DOP1
KLLA0B01287g	K. lactis	no	yes	0.4751	0.0289854	YDR440W	DOT1
SAKL0G05566g	L. kluyveri	no	yes	0.238028	0.0142533	YDR440W	DOT1
YDR440W	S. cerevisiae	no	yes	0.276986	0.0036552	YDR440W	DOT1
KLLA0D14333g	K. lactis	no	no	0.144822	0.0242752	YIL010W	DOT5
SAKL0F05368g	L. kluyveri	no	no	0.280327	0.0167396	YIL010W	DOT5
YIL010W	S. cerevisiae	no	no	0.299105	0.0046623	YIL010W	DOT5
KLLA0C17237g	K. lactis	no	no	0.0521181	0.0181271	YLR307C-A	DPA10
SAKL0H24134g	L. kluyveri	no	no	0.404601	0.0089883	YLR307C-A	DPA10
YLR307C-A	S. cerevisiae	no	no	0.0982159	0.0013449	YLR307C-A	DPA10
KLLA0F14300g	K. lactis	no	no	0.220908	0.0283775	YJL090C	DPB11
SAKL0D05632g	L. kluyveri	no	no	0.177597	0.0136171	YJL090C	DPB11
YJL090C	S. cerevisiae	no	no	0.19683	0.0034418	YJL090C	DPB11
KLLA0E04775g	K. lactis	no	no	0.158193	0.0240731	YPR175W	DPB2
SAKL0F15928g	L. kluyveri	no	no	0.100434	0.0126788	YPR175W	DPB2
YPR175W	S. cerevisiae	no	no	0.423089	0.0048186	YPR175W	DPB2
KLLA0F19426g	K. lactis	no	no	0.268101	0.023916	YDR121W	DPB4
SAKL0H16742g	L. kluyveri	no	no	0.631858	0.0107954	YDR121W	DPB4
YDR121W	S. cerevisiae	no	no	0.237294	0.0037393	YDR121W	DPB4
KLLA0F09339g	K. lactis	no	no	0.139115	0.0216283	YGL041W-A	DPC13
SAKL0H23342g	L. kluyveri	no	no	0.16578	0.0124505	YGL041W-A	DPC13
YGL041W-A	S. cerevisiae	no	no	0.360398	0.0021074	YGL041W-A	DPC13
KLLA0E24619g	K. lactis	no	no	0.125046	0.0222962	YPL107W	DPC25
SAKL0H08778g	L. kluyveri	no	no	0.42983	0.0145553	YPL107W	DPC25
YPL107W	S. cerevisiae	no	no	0.310728	0.0021062	YPL107W	DPC25
KLLA0D04378g	K. lactis	no	no	0.15106	0.0262439	YGR021W	DPC29
SAKL0H20548g	L. kluyveri	no	no	0.155595	0.0085756	YGR021W	DPC29
YGR021W	S. cerevisiae	no	no	0.100101	0.0029289	YGR021W	DPC29
KLLA0F03971g	K. lactis	no	no	0.0803183	0.0192772	YIL103W	DPH1
SAKL0E08030g	L. kluyveri	no	no	0.0860532	0.0129205	YIL103W	DPH1
YIL103W	S. cerevisiae	no	no	0.118176	0.0033501	YIL103W	DPH1
KLLA0D02948g	K. lactis	no	no	0.201366	0.0270938	YKL191W	DPH2
SAKL0G16500g	L. kluyveri	no	no	0.125857	0.0148772	YKL191W	DPH2
YKL191W	S. cerevisiae	no	no	0.21547	0.0067821	YKL191W	DPH2
KLLA0F22836g	K. lactis	no	no	0.0693358	0.0171796	YLR172C	DPH5
SAKL0D08096g	L. kluyveri	no	no	0.0978348	0.0094424	YLR172C	DPH5
YLR172C	S. cerevisiae	no	no	0.0385456	0.0041462	YLR172C	DPH5
KLLA0D16984g	K. lactis	no	no	0.204935	0.0263866	YLR143W	DPH6
SAKL0H14938g	L. kluyveri	no	no	0.194498	0.0152805	YLR143W	DPH6
YLR143W	S. cerevisiae	no	no	0.659468	0.0027368	YLR143W	DPH6
KLLA0F17325g	K. lactis	no	no	0.348841	0.0159911	YMR130W	DPI35
SAKL0E04642g	L. kluyveri	no	no	0.206064	0.0114978	YMR130W	DPI35
YMR130W	S. cerevisiae	no	no	0.20848	0.0037592	YMR130W	DPI35
KLLA0C10505g	K. lactis	no	no	0.120695	0.021375	YDR294C	DPL1
SAKL0G10054g	L. kluyveri	no	no	0.0959071	0.012288	YDR294C	DPL1
YDR294C	S. cerevisiae	no	no	0.229053	0.0049076	YDR294C	DPL1
KLLA0B03377g	K. lactis	no	no	0.0158	0.0174475	YPR183W	DPM1
SAKL0F16104g	L. kluyveri	no	no	0.0558662	0.01095	YPR183W	DPM1
YPR183W	S. cerevisiae	no	no	0.0274333	0.0059931	YPR183W	DPM1
KLLA0C10835g	K. lactis	no	no	0.0617248	0.0207796	YDR284C	DPP1
SAKL0G10406g	L. kluyveri	no	no	0.121531	0.0132922	YDR284C	DPP1
YDR284C	S. cerevisiae	no	no	0.1625	0.0037809	YDR284C	DPP1
KLLA0D03839g	K. lactis	no	no	0.0820774	0.0122215	YLL018C	DPS1
SAKL0H24244g	L. kluyveri	no	no	0.0662379	0.0104053	YLL018C	DPS1
YLL018C	S. cerevisiae	no	no	0.0475337	0.0030448	YLL018C	DPS1
KLLA0F16236g	K. lactis	no	no	0.241621	0.0285027	YKR071C	DRE2
SAKL0G01188g	L. kluyveri	no	no	0.394816	0.0118	YKR071C	DRE2
YKR071C	S. cerevisiae	no	no	0.288107	0.004015	YKR071C	DRE2
KLLA0D14927g	K. lactis	no	no	0.179536	0.025006	YGR093W	DRN1
SAKL0F06138g	L. kluyveri	no	no	0.272224	0.014452	YGR093W	DRN1
YGR093W	S. cerevisiae	no	no	0.303923	0.0056865	YGR093W	DRN1
KLLA0F15752g	K. lactis	no	no	0.13845	0.0200046	YLL008W	DRS1
SAKL0G12760g	L. kluyveri	no	no	0.117066	0.0089331	YLL008W	DRS1
YLL008W	S. cerevisiae	no	no	0.143819	0.0037665	YLL008W	DRS1
KLLA0A04015g	K. lactis	no	no	0.0789012	0.0220647	YAL026C	DRS2
SAKL0B10186g	L. kluyveri	no	no	0.0769805	0.011223	YAL026C	DRS2
YAL026C	S. cerevisiae	no	no	0.164018	0.002483	YAL026C	DRS2
KLLA0C04532g	K. lactis	no	no	0.190704	0.0226765	YOL073C	DSC2
SAKL0C08118g	L. kluyveri	no	no	0.193606	0.0166716	YOL073C	DSC2
YOL073C	S. cerevisiae	no	no	0.177777	0.0026877	YOL073C	DSC2
KLLA0D07095g	K. lactis	no	no	0.140025	0.0180465	YOR223W	DSC3
SAKL0H07304g	L. kluyveri	no	no	0.0491655	0.0097384	YOR223W	DSC3
YOR223W	S. cerevisiae	no	no	0.0853053	0.0047589	YOR223W	DSC3
KLLA0F10813g	K. lactis	no	no	0.288296	0.0282888	YGL196W	DSD1
SAKL0H25190g	L. kluyveri	no	no	0.163912	0.0175571	YGL196W	DSD1
YGL196W	S. cerevisiae	no	no	0.20428	0.0061798	YGL196W	DSD1
KLLA0F11704g	K. lactis	no	no	0.165666	0.0297795	YNR067C	DSE4
SAKL0D02640g	L. kluyveri	no	no	0.217729	0.0190423	YNR067C	DSE4
YNR067C	S. cerevisiae	no	no	0.321342	0.0046177	YNR067C	DSE4
KLLA0D01859g	K. lactis	no	no	0.210461	0.0210045	YMR276W	DSK2
SAKL0D01540g	L. kluyveri	no	no	0.130351	0.0167476	YMR276W	DSK2
YMR276W	S. cerevisiae	no	no	0.280756	0.0036933	YMR276W	DSK2
KLLA0C02695g	K. lactis	no	no	0.372437	0.0291154	YNL258C	DSL1
SAKL0C03146g	L. kluyveri	no	no	0.358235	0.023543	YNL258C	DSL1
YNL258C	S. cerevisiae	no	no	0.756139	0.0039204	YNL258C	DSL1
KLLA0C06314g	K. lactis	no	no	0.190842	0.0275935	YMR287C	DSS1
SAKL0D01078g	L. kluyveri	no	no	0.328224	0.016928	YMR287C	DSS1
YMR287C	S. cerevisiae	no	no	0.238417	0.0043352	YMR287C	DSS1
KLLA0F09361g	K. lactis	no	yes	0.0789739	0.0145868	YGL043W	DST1
SAKL0H23320g	L. kluyveri	no	yes	0.215142	0.005441	YGL043W	DST1
YGL043W	S. cerevisiae	no	yes	0.120993	0.0024151	YGL043W	DST1
KLLA0E24113g	K. lactis	no	no	0.134948	0.0213121	YBR180W	DTR1
SAKL0H09328g	L. kluyveri	no	no	0.102515	0.0127489	YBR180W	DTR1
YBR180W	S. cerevisiae	no	no	0.328915	0.0042052	YBR180W	DTR1
KLLA0F21076g	K. lactis	no	no	0.179329	0.023437	YOL087C	DUF1
SAKL0C10098g	L. kluyveri	no	no	0.137802	0.0153524	YOL087C	DUF1
YOL087C	S. cerevisiae	no	no	0.262735	0.0042086	YOL087C	DUF1
KLLA0A01001g	K. lactis	no	no	0.120045	0.0196357	YFR044C	DUG1
SAKL0F01100g	L. kluyveri	no	no	0.110149	0.0088534	YFR044C	DUG1
YFR044C	S. cerevisiae	no	no	0.203324	0.0025081	YFR044C	DUG1
KLLA0F01991g	K. lactis	no	no	0.129585	0.0204863	YBR281C	DUG2
SAKL0D07238g	L. kluyveri	no	no	0.149015	0.0146175	YBR281C	DUG2
YBR281C	S. cerevisiae	no	no	0.265697	0.003109	YBR281C	DUG2
KLLA0D08668g	K. lactis	no	no	0.0347802	0.0234075	YNL191W	DUG3
SAKL0E13178g	L. kluyveri	no	no	0.0360563	0.0099745	YNL191W	DUG3
YNL191W	S. cerevisiae	no	no	0.0966356	0.0031979	YNL191W	DUG3
KLLA0E08119g	K. lactis	no	no	0.12354	0.0211224	YBR208C	DUR12
SAKL0H10560g	L. kluyveri	no	no	0.0891148	0.0127363	YBR208C	DUR12
YBR208C	S. cerevisiae	no	no	0.218689	0.003156	YBR208C	DUR12
KLLA0C17468g	K. lactis	no	no	0.0715987	0.0251212	YHL016C	DUR3
SAKL0A10010g	L. kluyveri	no	no	0.109323	0.0111099	YHL016C	DUR3
YHL016C	S. cerevisiae	no	no	0.073888	0.0056897	YHL016C	DUR3
KLLA0B04499g	K. lactis	no	no	0.149942	0.0231181	YML080W	DUS1
SAKL0G18040g	L. kluyveri	no	no	0.197798	0.0108813	YML080W	DUS1
YML080W	S. cerevisiae	no	no	0.239527	0.003093	YML080W	DUS1
KLLA0B03069g	K. lactis	no	no	0.200295	0.0232881	YLR401C	DUS3
SAKL0G15730g	L. kluyveri	no	no	0.181054	0.0094071	YLR401C	DUS3
YLR401C	S. cerevisiae	no	no	0.223064	0.0032613	YLR401C	DUS3
KLLA0B02959g	K. lactis	no	no	0.151201	0.0290089	YLR405W	DUS4
SAKL0G15840g	L. kluyveri	no	no	0.133573	0.0092315	YLR405W	DUS4
YLR405W	S. cerevisiae	no	no	0.136562	0.0058057	YLR405W	DUS4
KLLA0D15697g	K. lactis	no	no	0.0283467	0.0268238	YBR252W	DUT1
SAKL0F06974g	L. kluyveri	no	no	0.0525071	0.0128231	YBR252W	DUT1
YBR252W	S. cerevisiae	no	no	0.271668	0.0024385	YBR252W	DUT1
KLLA0A05621g	K. lactis	no	no	0.273277	0.0292864	YKR054C	DYN1
SAKL0C06446g	L. kluyveri	no	no	0.145079	0.0167768	YKR054C	DYN1
YKR054C	S. cerevisiae	no	no	0.576986	0.0029725	YKR054C	DYN1
KLLA0E12695g	K. lactis	no	no	0.0315297	0.0178594	YHR068W	DYS1
SAKL0G09196g	L. kluyveri	no	no	0.0753996	0.0097388	YHR068W	DYS1
YHR068W	S. cerevisiae	no	no	0.0239817	0.0028371	YHR068W	DYS1
KLLA0E13509g	K. lactis	no	no	0.123513	0.0214357	YPR023C	EAF3
SAKL0H24486g	L. kluyveri	no	no	0.260195	0.0128457	YPR023C	EAF3
YPR023C	S. cerevisiae	no	no	0.109738	0.0041112	YPR023C	EAF3
KLLA0D10065g	K. lactis	no	no	0.110211	0.0185439	YMR171C	EAR1
SAKL0E06424g	L. kluyveri	no	no	0.169949	0.0129424	YMR171C	EAR1
YMR171C	S. cerevisiae	no	no	0.236741	0.0033183	YMR171C	EAR1
KLLA0C17963g	K. lactis	no	no	0.103108	0.0236077	YGR015C	EAT1
SAKL0H23210g	L. kluyveri	no	no	0.226938	0.0157933	YGR015C	EAT1
YGR015C	S. cerevisiae	no	no	0.403452	0.0028635	YGR015C	EAT1
KLLA0A06710g	K. lactis	no	no	0.187422	0.0182293	YKL172W	EBP2
SAKL0C05170g	L. kluyveri	no	no	0.208086	0.0094449	YKL172W	EBP2
YKL172W	S. cerevisiae	no	no	0.127232	0.0035617	YKL172W	EBP2
KLLA0C04686g	K. lactis	no	no	0.158608	0.0228317	YLR284C	ECI1
SAKL0A08008g	L. kluyveri	no	no	0.228076	0.0099817	YLR284C	ECI1
YLR284C	S. cerevisiae	no	no	0.084181	0.0055722	YLR284C	ECI1
KLLA0F00484g	K. lactis	no	no	0.183981	0.0282089	YAL059W	ECM1
SAKL0D14850g	L. kluyveri	no	no	0.326918	0.0112274	YAL059W	ECM1
YAL059W	S. cerevisiae	no	no	0.164389	0.0062828	YAL059W	ECM1
KLLA0B01452g	K. lactis	no	yes	0.285102	0.0355821	YDR446W	ECM11
SAKL0G05742g	L. kluyveri	no	yes	0.251297	0.0196361	YDR446W	ECM11
YDR446W	S. cerevisiae	no	yes	0.400462	0.0051646	YDR446W	ECM11
KLLA0F27929g	K. lactis	no	no	0.085799	0.0214206	YHR132C	ECM14
SAKL0E11946g	L. kluyveri	no	no	0.127897	0.0120115	YHR132C	ECM14
YHR132C	S. cerevisiae	no	no	0.155618	0.0030841	YHR132C	ECM14
KLLA0F17435g	K. lactis	no	no	0.197073	0.0243525	YMR128W	ECM16
SAKL0E04532g	L. kluyveri	no	no	0.177615	0.0131784	YMR128W	ECM16
YMR128W	S. cerevisiae	no	no	0.246023	0.0032904	YMR128W	ECM16
KLLA0F19624g	K. lactis	no	no	0.122794	0.0221888	YDR125C	ECM18
SAKL0H16500g	L. kluyveri	no	no	0.248223	0.0140569	YDR125C	ECM18
YDR125C	S. cerevisiae	no	no	0.222795	0.004569	YDR125C	ECM18
KLLA0C03388g	K. lactis	no	no	0.26948	0.0246783	YJL201W	ECM25
SAKL0C04092g	L. kluyveri	no	no	0.0966894	0.0232226	YJL201W	ECM25
YJL201W	S. cerevisiae	no	no	0.243314	0.0032036	YJL201W	ECM25
KLLA0D10912g	K. lactis	no	no	0.272091	0.0277869	YJR106W	ECM27
SAKL0F15136g	L. kluyveri	no	no	0.375086	0.0180961	YJR106W	ECM27
YJR106W	S. cerevisiae	no	no	0.35953	0.004274	YJR106W	ECM27
KLLA0E00727g	K. lactis	no	no	0.315615	0.0338233	YHL030W	ECM29
SAKL0H25806g	L. kluyveri	no	no	0.232185	0.0145944	YHL030W	ECM29
YHL030W	S. cerevisiae	no	no	0.360617	0.004176	YHL030W	ECM29
KLLA0C13607g	K. lactis	no	no	0.117519	0.0238149	YOR092W	ECM3
SAKL0E10010g	L. kluyveri	no	no	0.104728	0.0109792	YOR092W	ECM3
YOR092W	S. cerevisiae	no	no	0.237799	0.0038567	YOR092W	ECM3
KLLA0E24399g	K. lactis	no	no	0.162103	0.0264292	YBR176W	ECM31
SAKL0H09064g	L. kluyveri	no	no	0.162731	0.0114304	YBR176W	ECM31
YBR176W	S. cerevisiae	no	no	0.304867	0.0035888	YBR176W	ECM31
KLLA0C05236g	K. lactis	no	yes	0.129696	0.0207141	YLR299W	ECM38
SAKL0A07634g	L. kluyveri	no	yes	0.131943	0.0135667	YLR299W	ECM38
YLR299W	S. cerevisiae	no	yes	0.25014	0.0034566	YLR299W	ECM38
KLLA0F12056g	K. lactis	no	no	0.133576	0.0285499	YKR076W	ECM4
SAKL0G00880g	L. kluyveri	no	no	0.272	0.0186566	YKR076W	ECM4
YKR076W	S. cerevisiae	no	no	0.152992	0.0042717	YKR076W	ECM4
KLLA0C16203g	K. lactis	no	no	0.283236	0.0291056	YMR176W	ECM5
SAKL0A03674g	L. kluyveri	no	no	0.341751	0.0155351	YMR176W	ECM5
YMR176W	S. cerevisiae	no	no	0.531415	0.0038752	YMR176W	ECM5
KLLA0B06644g	K. lactis	no	no	0.269591	0.0285723	YFR027W	ECO1
SAKL0D09966g	L. kluyveri	no	no	0.37099	0.0110019	YFR027W	ECO1
YFR027W	S. cerevisiae	no	no	0.175862	0.0072497	YFR027W	ECO1
KLLA0C18139g	K. lactis	no	no	0.157587	0.0302159	YGR007W	ECT1
SAKL0H23012g	L. kluyveri	no	no	0.213042	0.0120989	YGR007W	ECT1
YGR007W	S. cerevisiae	no	no	0.287144	0.0036948	YGR007W	ECT1
KLLA0E05787g	K. lactis	no	no	0.207348	0.0249033	YBL047C	EDE1
SAKL0F14894g	L. kluyveri	no	no	0.285096	0.0132656	YBL047C	EDE1
YBL047C	S. cerevisiae	no	no	0.21781	0.0034918	YBL047C	EDE1
KLLA0A09911g	K. lactis	no	no	0.204008	0.0183444	YGR271C-A	EFG1
SAKL0H01188g	L. kluyveri	no	no	0.211905	0.0120315	YGR271C-A	EFG1
YGR271C-A	S. cerevisiae	no	no	0.203745	0.0018558	YGR271C-A	EFG1
KLLA0E00441g	K. lactis	no	no	0.261161	0.0379265	YHL039W	EFM1
SAKL0H26158g	L. kluyveri	no	no	0.442124	0.0168075	YHL039W	EFM1
YHL039W	S. cerevisiae	no	no	0.395966	0.0047223	YHL039W	EFM1
KLLA0E21539g	K. lactis	no	no	0.250372	0.0326565	YBR271W	EFM2
SAKL0D06798g	L. kluyveri	no	no	0.424992	0.0153234	YBR271W	EFM2
YBR271W	S. cerevisiae	no	no	0.165519	0.0025225	YBR271W	EFM2
KLLA0B04444g	K. lactis	no	no	0.416942	0.0270774	YJR129C	EFM3
SAKL0G18106g	L. kluyveri	no	no	0.279714	0.0156972	YJR129C	EFM3
YJR129C	S. cerevisiae	no	no	0.431362	0.0042449	YJR129C	EFM3
KLLA0C07931g	K. lactis	no	no	0.0941483	0.0264228	YIL064W	EFM4
SAKL0F08954g	L. kluyveri	no	no	0.203231	0.0097117	YIL064W	EFM4
YIL064W	S. cerevisiae	no	no	0.754504	0.0031975	YIL064W	EFM4
KLLA0E08295g	K. lactis	no	no	0.187158	0.0264426	YNL024C	EFM6
SAKL0E07612g	L. kluyveri	no	no	0.23677	0.0135203	YNL024C	EFM6
YNL024C	S. cerevisiae	no	no	0.0976725	0.0009743	YNL024C	EFM6
KLLA0C07326g	K. lactis	no	no	0.223153	0.0236641	YMR212C	EFR3
SAKL0H05324g	L. kluyveri	no	no	0.194474	0.0105442	YMR212C	EFR3
YMR212C	S. cerevisiae	no	no	0.146813	0.0037187	YMR212C	EFR3
KLLA0E02993g	K. lactis	no	no	0.0571556	0.0079543	YDR385W	EFT2
SAKL0G03388g	L. kluyveri	no	no	0.0240533	0.0049531	YDR385W	EFT2
YDR385W	S. cerevisiae	no	no	0.00323149	0.0007265	YDR385W	EFT2
KLLA0B04290g	K. lactis	no	no	0.0431855	0.0206208	YHR193C	EGD2
SAKL0G18260g	L. kluyveri	no	no	0.0817739	0.0068872	YHR193C	EGD2
YHR193C	S. cerevisiae	no	no	0.166377	0.0015554	YHR193C	EGD2
KLLA0B11704g	K. lactis	no	no	0.13597	0.0204468	YIR007W	EGH1
SAKL0F04092g	L. kluyveri	no	no	0.183944	0.0115386	YIR007W	EGH1
YIR007W	S. cerevisiae	no	no	0.172579	0.0047334	YIR007W	EGH1
KLLA0F27390g	K. lactis	no	no	0.0481279	0.0129883	YCR075W-A	EGO2
SAKL0A01078g	L. kluyveri	no	no	0.0871107	0.0195663	YCR075W-A	EGO2
YCR075W-A	S. cerevisiae	no	no	0.128845	0.002434	YCR075W-A	EGO2
KLLA0F18678g	K. lactis	no	no	0.156864	0.0209172	YDR036C	EHD3
SAKL0D03300g	L. kluyveri	no	no	0.22344	0.0112705	YDR036C	EHD3
YDR036C	S. cerevisiae	no	no	0.316022	0.0039482	YDR036C	EHD3
KLLA0E24201g	K. lactis	no	no	0.0686157	0.0189636	YBR177C	EHT1
SAKL0H09240g	L. kluyveri	no	no	0.187277	0.0106523	YBR177C	EHT1
YBR177C	S. cerevisiae	no	no	0.258705	0.0031439	YBR177C	EHT1
KLLA0C12573g	K. lactis	no	no	0.151081	0.0243888	YMR031C	EIS1
SAKL0B11154g	L. kluyveri	no	no	0.159036	0.014731	YMR031C	EIS1
YMR031C	S. cerevisiae	no	no	0.418744	0.0045329	YMR031C	EIS1
KLLA0D19646g	K. lactis	no	no	0.13303	0.0263684	YNL230C	ELA1
SAKL0E14278g	L. kluyveri	no	no	0.211873	0.0142823	YNL230C	ELA1
YNL230C	S. cerevisiae	no	no	0.465608	0.0022761	YNL230C	ELA1
KLLA0D11726g	K. lactis	no	no	0.151021	0.0198848	YPL046C	ELC1
SAKL0H11264g	L. kluyveri	no	no	0.17352	0.0056059	YPL046C	ELC1
YPL046C	S. cerevisiae	no	no	0.261368	0.0022429	YPL046C	ELC1
KLLA0F21868g	K. lactis	no	no	0.289461	0.0228498	YKL160W	ELF1
SAKL0G10868g	L. kluyveri	no	no	0.0230182	0.0070319	YKL160W	ELF1
YKL160W	S. cerevisiae	no	no	0.024957	0.001942	YKL160W	ELF1
KLLA0C03542g	K. lactis	no	no	0.0971574	0.0171492	YCR034W	ELO2
SAKL0C04312g	L. kluyveri	no	no	0.0523058	0.0083812	YCR034W	ELO2
YCR034W	S. cerevisiae	no	no	0.046903	0.0023163	YCR034W	ELO2
[truncated: 7,458 more rows]
